# Supplementary material for: 3-Bromo­meth­yl-2-chloro­meth­yl-1-phenyl­sulfon­yl-1H-indole
Source: Acta Crystallogr Sect E Struct Rep Online. 2008 Mar 29;64(Pt 4):o749. doi: 10.1107/S1600536808007678 (PMC2960947; doi:10.1107/S1600536808007678)
Supplement: Supplementary file 1 [file e-64-0o749-sup1.cif]

##############################################################################
###                                                                        ###
###        Electronic paper (Acta Crystallographica Section E)             ###
###                                                                        ###
##############################################################################
#                                                                            #
# This CIF contains the data in a paper accepted for publication in Acta     #
# Crystallographica Section E. It conforms to the requirements of Notes      #
# for Authors for Section E, and has been peer reviewed under the auspices   #
# of the IUCr Commission on Journals.                                        #
#                                                                            #
# Full details of the Crystallographic Information File format               #
# are given in the paper "The Crystallographic Information File (CIF):       #
# a New Standard Archive File for Crystallography" by S. R. Hall, F. H.      #
# Allen and I. D. Brown [Acta Cryst. (1991), A47, 655-685].                  #
#                                                                            #
# The current version of the core CIF dictionary is obtainable from          #
# ftp://ftp.iucr.org/pub/cif_core.dic. The current version number is 2.4.    #
#                                                                            #
# Software is freely available for graphical display of the structure(s) in  #
# this CIF.  For information consult the CIF home page http://www.iucr.org/  #
# cif/home.html                                                              #
#                                                                            #
# This file may be used for bona fide research purposes within the           #
# scientific community so long as proper attribution is given to the journal # 
# article from which it was obtained.                                        #
#                                                                            #
##############################################################################
                                             
data_I
_audit_creation_method     SHELXL-97
_chemical_name_systematic
;
3-Bromomethyl-2-chloromethyl-1-phenylsulfonyl-1<i>H</i>-indole
;
_chemical_name_common     ?
_chemical_formula_moiety     'C16 H13 Br Cl N O2 S'
_chemical_formula_sum     'C16 H13 Br Cl N O2 S'
_chemical_formula_weight     398.69
_chemical_melting_point     ?
_symmetry_cell_setting     Monoclinic
_symmetry_space_group_name_H-M     'P 21/c'
_symmetry_space_group_name_Hall     '-P 2ybc'
loop_
    _symmetry_equiv_pos_as_xyz
    'x, y, z'
    '-x, y+1/2, -z+1/2'
    '-x, -y, -z'
    'x, -y-1/2, z-1/2'
_cell_length_a     11.8501(9)
_cell_length_b     16.3525(13)
_cell_length_c     8.5793(6)
_cell_angle_alpha     90.00
_cell_angle_beta     108.766(3)
_cell_angle_gamma     90.00
_cell_volume     1574.1(2)
_cell_formula_units_Z     4
_cell_measurement_reflns_used     4037
_cell_measurement_theta_min     2.49
_cell_measurement_theta_max     25.03
_cell_measurement_temperature     295(2)
_exptl_crystal_description     block
_exptl_crystal_colour     colourless
_exptl_crystal_size_max     0.16
_exptl_crystal_size_mid     0.14
_exptl_crystal_size_min     0.14
_exptl_crystal_density_diffrn     1.682
_exptl_crystal_density_meas     ?
_exptl_crystal_density_method     'not measured'
_exptl_crystal_F_000     800
_exptl_absorpt_coefficient_mu     2.919
_exptl_absorpt_correction_type     multi-scan
_exptl_absorpt_process_details     '(SADABS; Sheldrick, 1996)'
_exptl_absorpt_correction_T_min     0.559
_exptl_absorpt_correction_T_max     0.665
_exptl_special_details
;
;
_diffrn_ambient_temperature     295(2)
_diffrn_radiation_type     MoK\a
_diffrn_radiation_wavelength     0.71073
_diffrn_radiation_source     'fine-focus sealed tube'
_diffrn_radiation_monochromator     graphite
_diffrn_measurement_device_type     'Bruker Kappa APEXII'
_diffrn_measurement_method     '\w and \f'
_diffrn_detector_area_resol_mean     ?
_diffrn_reflns_number     14367
_diffrn_reflns_av_R_equivalents     0.0452
_diffrn_reflns_av_sigmaI/netI     0.0413
_diffrn_reflns_theta_min     2.20
_diffrn_reflns_theta_max     25.00
_diffrn_reflns_theta_full     25.00
_diffrn_measured_fraction_theta_max     0.999
_diffrn_measured_fraction_theta_full     0.999
_diffrn_reflns_limit_h_min     -14
_diffrn_reflns_limit_h_max     13
_diffrn_reflns_limit_k_min     -19
_diffrn_reflns_limit_k_max     19
_diffrn_reflns_limit_l_min     -10
_diffrn_reflns_limit_l_max     10
_diffrn_standards_number     0
_diffrn_standards_interval_count     ?
_diffrn_standards_interval_time     0
_diffrn_standards_decay_%     0
_refine_special_details
;
;
_reflns_number_total     2770
_reflns_number_gt     1822
_reflns_threshold_expression     'I>2\s(I)'
_refine_ls_structure_factor_coef     Fsqd
_refine_ls_matrix_type     full
_refine_ls_R_factor_all     0.0992
_refine_ls_R_factor_gt     0.0655
_refine_ls_wR_factor_gt     0.2042
_refine_ls_wR_factor_ref     0.2312
_refine_ls_goodness_of_fit_ref     1.062
_refine_ls_restrained_S_all     1.081
_refine_ls_number_reflns     2770
_refine_ls_number_parameters     209
_refine_ls_number_restraints     12
_refine_ls_hydrogen_treatment     constr
_refine_ls_weighting_scheme     calc
_refine_ls_weighting_details
         'calc w=1/[\s^2^(Fo^2^)+(0.1270P)^2^+1.9456P] where P=(Fo^2^+2Fc^2^)/3'
_atom_sites_solution_hydrogens     geom
_atom_sites_solution_primary     direct
_atom_sites_solution_secondary     difmap
_refine_ls_shift/su_max     0.000
_refine_ls_shift/su_mean     0.000
_refine_diff_density_max     0.423
_refine_diff_density_min     -0.915
_refine_ls_extinction_method     none
_refine_ls_extinction_coef     ?
loop_
    _atom_type_symbol
    _atom_type_description
    _atom_type_scat_dispersion_real
    _atom_type_scat_dispersion_imag
    _atom_type_scat_source
    'C' 'C' 0.0033 0.0016
                         'International Tables Vol C Tables 4.2.6.8 and 6.1.1.4'
    'H' 'H' 0.0000 0.0000
                         'International Tables Vol C Tables 4.2.6.8 and 6.1.1.4'
    'N' 'N' 0.0061 0.0033
                         'International Tables Vol C Tables 4.2.6.8 and 6.1.1.4'
    'O' 'O' 0.0106 0.0060
                         'International Tables Vol C Tables 4.2.6.8 and 6.1.1.4'
    'S' 'S' 0.1246 0.1234
                         'International Tables Vol C Tables 4.2.6.8 and 6.1.1.4'
    'Br' 'Br' -0.2901 2.4595
                         'International Tables Vol C Tables 4.2.6.8 and 6.1.1.4'
    'Cl' 'Cl' 0.1484 0.1585
                         'International Tables Vol C Tables 4.2.6.8 and 6.1.1.4'
_computing_data_collection     'APEX2 (Bruker, 2004)'
_computing_cell_refinement     'APEX2 (Bruker, 2004)'
_computing_data_reduction     'APEX2 (Bruker, 2004)'
_computing_structure_solution     'SHELXS97 (Sheldrick, 2008)'
_computing_structure_refinement     'SHELXL97 (Sheldrick, 2008)'
_computing_molecular_graphics     'PLATON (Spek, 2003)'
_computing_publication_material     'SHELXL97 (Sheldrick, 2008)'
loop_
    _atom_site_type_symbol
    _atom_site_label
    _atom_site_fract_x
    _atom_site_fract_y
    _atom_site_fract_z
    _atom_site_U_iso_or_equiv
    _atom_site_adp_type
    _atom_site_calc_flag
    _atom_site_refinement_flags
    _atom_site_occupancy
    _atom_site_disorder_assembly
    _atom_site_disorder_group
    Cl Cl1 0.90925(16) -0.10531(12) 0.5085(3) 0.0872(6) Uani d DU 1 . .
    Br Br1 0.8135(6) 0.1043(5) 0.3205(5) 0.1572(16) Uani d PDU 0.709(16) A 1
    Br Br1A 0.7901(4) 0.1251(3) 0.3139(9) 0.093(2) Uani d PDU 0.291(16) A 2
    S S1 0.70049(14) -0.13649(11) 0.8192(2) 0.0743(6) Uani d . 1 . .
    O O1 0.6340(5) -0.1191(4) 0.9258(8) 0.114(2) Uani d . 1 . .
    O O2 0.6743(5) -0.2077(3) 0.7212(8) 0.109(2) Uani d . 1 . .
    N N1 0.6795(4) -0.0573(3) 0.6922(5) 0.0539(11) Uani d . 1 . .
    C C1 0.8512(6) -0.1369(4) 0.9320(7) 0.0655(17) Uani d D 1 . .
    C C2 0.8952(7) -0.0826(5) 1.0604(8) 0.097(2) Uani d D 1 . .
    H H2 0.8449 -0.0449 1.0854 0.117 Uiso calc R 1 . .
    C C3 1.0161(8) -0.0849(8) 1.1523(11) 0.127(4) Uani d D 1 . .
    H H3 1.0474 -0.0485 1.2387 0.153 Uiso calc R 1 . .
    C C4 1.0885(9) -0.1418(7) 1.1133(13) 0.122(4) Uani d D 1 . .
    H H4 1.1688 -0.1441 1.1753 0.147 Uiso calc R 1 . .
    C C5 1.0442(8) -0.1951(6) 0.9845(13) 0.113(3) Uani d D 1 . .
    H H5 1.0947 -0.2325 0.9590 0.135 Uiso calc R 1 . .
    C C6 0.9256(7) -0.1932(5) 0.8934(10) 0.086(2) Uani d . 1 . .
    H H6 0.8953 -0.2295 0.8065 0.103 Uiso calc R 1 . .
    C C7 0.7000(5) -0.0556(3) 0.5384(7) 0.0574(14) Uani d . 1 . .
    C C8 0.6681(5) 0.0197(3) 0.4715(6) 0.0535(14) Uani d . 1 A .
    C C9 0.6288(5) 0.0680(3) 0.5809(5) 0.0463(12) Uani d . 1 . .
    C C10 0.5887(6) 0.1477(4) 0.5707(7) 0.0622(15) Uani d D 1 . .
    H H10 0.5837 0.1796 0.4790 0.075 Uiso calc R 1 . .
    C C11 0.5563(6) 0.1790(4) 0.6984(8) 0.078(2) Uani d D 1 . .
    H H11 0.5295 0.2327 0.6939 0.094 Uiso calc R 1 . .
    C C12 0.5633(7) 0.1313(5) 0.8332(9) 0.083(2) Uani d D 1 . .
    H H12 0.5406 0.1537 0.9182 0.099 Uiso calc R 1 . .
    C C13 0.6026(6) 0.0519(5) 0.8471(6) 0.0687(18) Uani d . 1 . .
    H H13 0.6064 0.0203 0.9388 0.082 Uiso calc R 1 . .
    C C14 0.6365(4) 0.0206(3) 0.7184(6) 0.0468(12) Uani d . 1 . .
    C C15 0.7557(4) -0.1232(4) 0.4743(11) 0.086(2) Uani d DU 1 . .
    H H15A 0.7151 -0.1294 0.3572 0.103 Uiso calc R 1 . .
    H H15B 0.7464 -0.1739 0.5278 0.103 Uiso calc R 1 . .
    C C16 0.6722(5) 0.0443(4) 0.3064(7) 0.084(2) Uani d DU 1 . .
    H H16A 0.6030 0.0777 0.2520 0.101 Uiso calc PR 0.709(16) A 1
    H H16B 0.6686 -0.0042 0.2400 0.101 Uiso calc PR 0.709(16) A 1
    H H16C 0.6052 0.0802 0.2560 0.101 Uiso d PR 0.291(16) A 2
    H H16D 0.6645 -0.0033 0.2363 0.101 Uiso d PR 0.291(16) A 2
loop_
    _atom_site_aniso_label
    _atom_site_aniso_U_11
    _atom_site_aniso_U_22
    _atom_site_aniso_U_33
    _atom_site_aniso_U_12
    _atom_site_aniso_U_13
    _atom_site_aniso_U_23
    Cl1 0.0663(11) 0.0872(13) 0.1176(15) 0.0181(9) 0.0429(10) -0.0109(10)
    Br1 0.235(3) 0.159(3) 0.106(2) -0.112(2) 0.095(2) -0.0245(15)
    Br1A 0.063(4) 0.105(3) 0.098(3) -0.014(2) 0.008(2) 0.041(3)
    S1 0.0540(9) 0.0688(11) 0.0926(12) -0.0071(8) 0.0129(8) 0.0402(9)
    O1 0.082(3) 0.142(5) 0.130(5) 0.015(3) 0.053(3) 0.087(4)
    O2 0.087(3) 0.059(3) 0.144(5) -0.029(3) -0.016(3) 0.035(3)
    N1 0.057(3) 0.049(3) 0.052(2) 0.000(2) 0.012(2) 0.013(2)
    C1 0.061(4) 0.067(4) 0.065(4) -0.010(3) 0.015(3) 0.028(3)
    C2 0.100(6) 0.123(7) 0.058(4) -0.002(5) 0.010(4) 0.011(4)
    C3 0.123(8) 0.145(10) 0.079(6) -0.039(8) -0.016(6) 0.010(6)
    C4 0.077(6) 0.138(9) 0.121(8) -0.020(6) -0.010(6) 0.051(7)
    C5 0.076(6) 0.116(7) 0.139(8) 0.024(5) 0.025(6) 0.041(7)
    C6 0.072(5) 0.077(5) 0.096(5) 0.011(4) 0.009(4) 0.019(4)
    C7 0.064(4) 0.051(3) 0.059(3) -0.005(3) 0.023(3) -0.008(3)
    C8 0.070(4) 0.053(3) 0.039(3) -0.007(3) 0.020(2) -0.002(2)
    C9 0.047(3) 0.052(3) 0.034(2) -0.002(2) 0.005(2) -0.001(2)
    C10 0.066(4) 0.050(3) 0.061(3) 0.006(3) 0.007(3) 0.005(3)
    C11 0.066(4) 0.066(4) 0.095(5) 0.014(3) 0.014(4) -0.021(4)
    C12 0.071(4) 0.106(6) 0.073(4) 0.003(4) 0.028(4) -0.036(4)
    C13 0.062(4) 0.104(5) 0.037(3) -0.001(4) 0.013(3) -0.002(3)
    C14 0.043(3) 0.057(3) 0.038(2) -0.003(2) 0.009(2) 0.004(2)
    C15 0.079(3) 0.074(5) 0.110(6) -0.007(4) 0.039(4) -0.026(4)
    C16 0.134(5) 0.073(4) 0.051(3) -0.026(4) 0.038(4) 0.001(3)
_geom_special_details
;
;
loop_
    _geom_bond_atom_site_label_1
    _geom_bond_atom_site_label_2
    _geom_bond_site_symmetry_2
    _geom_bond_distance
    _geom_bond_publ_flag
    Cl1 C15 . 1.772(4) ?
    Br1 C16 . 1.9114(11) ?
    Br1A C16 . 1.9084(11) ?
    S1 O2 . 1.411(6) ?
    S1 O1 . 1.415(6) ?
    S1 N1 . 1.659(4) ?
    S1 C1 . 1.737(6) ?
    N1 C14 . 1.417(7) ?
    N1 C7 . 1.417(7) ?
    C1 C2 . 1.380(8) ?
    C1 C6 . 1.386(10) ?
    C2 C3 . 1.396(8) ?
    C2 H2 . 0.9300 ?
    C3 C4 . 1.379(9) ?
    C3 H3 . 0.9300 ?
    C4 C5 . 1.371(9) ?
    C4 H4 . 0.9300 ?
    C5 C6 . 1.371(12) ?
    C5 H5 . 0.9300 ?
    C6 H6 . 0.9300 ?
    C7 C8 . 1.359(8) ?
    C7 C15 . 1.481(9) ?
    C8 C9 . 1.415(8) ?
    C8 C16 . 1.489(7) ?
    C9 C10 . 1.381(8) ?
    C9 C14 . 1.390(7) ?
    C10 C11 . 1.371(7) ?
    C10 H10 . 0.9300 ?
    C11 C12 . 1.375(8) ?
    C11 H11 . 0.9300 ?
    C12 C13 . 1.372(10) ?
    C12 H12 . 0.9300 ?
    C13 C14 . 1.387(8) ?
    C13 H13 . 0.9300 ?
    C15 H15A . 0.9700 ?
    C15 H15B . 0.9700 ?
    C16 H16A . 0.9700 ?
    C16 H16B . 0.9700 ?
    C16 H16C . 0.9700 ?
    C16 H16D . 0.9700 ?
loop_
    _geom_angle_atom_site_label_1
    _geom_angle_atom_site_label_2
    _geom_angle_atom_site_label_3
    _geom_angle_site_symmetry_1
    _geom_angle_site_symmetry_3
    _geom_angle
    _geom_angle_publ_flag
    O2 S1 O1 . . 119.3(4) ?
    O2 S1 N1 . . 107.2(3) ?
    O1 S1 N1 . . 105.7(3) ?
    O2 S1 C1 . . 108.5(3) ?
    O1 S1 C1 . . 109.1(4) ?
    N1 S1 C1 . . 106.2(3) ?
    C14 N1 C7 . . 108.0(4) ?
    C14 N1 S1 . . 125.7(4) ?
    C7 N1 S1 . . 126.3(4) ?
    C2 C1 C6 . . 120.8(7) ?
    C2 C1 S1 . . 119.9(6) ?
    C6 C1 S1 . . 119.3(5) ?
    C1 C2 C3 . . 119.3(8) ?
    C1 C2 H2 . . 120.4 ?
    C3 C2 H2 . . 120.4 ?
    C4 C3 C2 . . 119.1(9) ?
    C4 C3 H3 . . 120.4 ?
    C2 C3 H3 . . 120.4 ?
    C5 C4 C3 . . 121.2(9) ?
    C5 C4 H4 . . 119.4 ?
    C3 C4 H4 . . 119.4 ?
    C6 C5 C4 . . 120.1(9) ?
    C6 C5 H5 . . 119.9 ?
    C4 C5 H5 . . 119.9 ?
    C5 C6 C1 . . 119.5(8) ?
    C5 C6 H6 . . 120.3 ?
    C1 C6 H6 . . 120.3 ?
    C8 C7 N1 . . 107.6(5) ?
    C8 C7 C15 . . 128.1(6) ?
    N1 C7 C15 . . 124.2(6) ?
    C7 C8 C9 . . 109.4(5) ?
    C7 C8 C16 . . 123.8(6) ?
    C9 C8 C16 . . 126.7(5) ?
    C10 C9 C14 . . 120.5(5) ?
    C10 C9 C8 . . 131.7(5) ?
    C14 C9 C8 . . 107.8(5) ?
    C11 C10 C9 . . 118.7(5) ?
    C11 C10 H10 . . 120.6 ?
    C9 C10 H10 . . 120.6 ?
    C10 C11 C12 . . 120.3(6) ?
    C10 C11 H11 . . 119.9 ?
    C12 C11 H11 . . 119.9 ?
    C13 C12 C11 . . 122.5(6) ?
    C13 C12 H12 . . 118.8 ?
    C11 C12 H12 . . 118.8 ?
    C12 C13 C14 . . 117.1(6) ?
    C12 C13 H13 . . 121.4 ?
    C14 C13 H13 . . 121.4 ?
    C13 C14 C9 . . 120.9(5) ?
    C13 C14 N1 . . 131.9(5) ?
    C9 C14 N1 . . 107.2(4) ?
    C7 C15 Cl1 . . 111.8(4) ?
    C7 C15 H15A . . 109.3 ?
    Cl1 C15 H15A . . 109.3 ?
    C7 C15 H15B . . 109.3 ?
    Cl1 C15 H15B . . 109.3 ?
    H15A C15 H15B . . 107.9 ?
    C8 C16 Br1A . . 113.8(4) ?
    C8 C16 Br1 . . 112.0(4) ?
    C8 C16 H16A . . 109.2 ?
    Br1A C16 H16A . . 97.1 ?
    Br1 C16 H16A . . 109.2 ?
    C8 C16 H16B . . 109.2 ?
    Br1A C16 H16B . . 118.6 ?
    Br1 C16 H16B . . 109.2 ?
    H16A C16 H16B . . 107.9 ?
    C8 C16 H16C . . 108.4 ?
    Br1A C16 H16C . . 94.7 ?
    Br1 C16 H16C . . 107.0 ?
    H16B C16 H16C . . 111.0 ?
    C8 C16 H16D . . 110.3 ?
    Br1A C16 H16D . . 119.9 ?
    Br1 C16 H16D . . 110.9 ?
    H16A C16 H16D . . 104.9 ?
    H16C C16 H16D . . 108.0 ?
loop_
    _geom_torsion_atom_site_label_1
    _geom_torsion_atom_site_label_2
    _geom_torsion_atom_site_label_3
    _geom_torsion_atom_site_label_4
    _geom_torsion_site_symmetry_1
    _geom_torsion_site_symmetry_2
    _geom_torsion_site_symmetry_3
    _geom_torsion_site_symmetry_4
    _geom_torsion
    _geom_torsion_publ_flag
    O2 S1 N1 C14 . . . . 146.0(5) ?
    O1 S1 N1 C14 . . . . 17.8(6) ?
    C1 S1 N1 C14 . . . . -98.1(5) ?
    O2 S1 N1 C7 . . . . -33.4(6) ?
    O1 S1 N1 C7 . . . . -161.6(5) ?
    C1 S1 N1 C7 . . . . 82.5(5) ?
    O2 S1 C1 C2 . . . . -167.5(6) ?
    O1 S1 C1 C2 . . . . -36.0(6) ?
    N1 S1 C1 C2 . . . . 77.6(6) ?
    O2 S1 C1 C6 . . . . 11.3(6) ?
    O1 S1 C1 C6 . . . . 142.8(5) ?
    N1 S1 C1 C6 . . . . -103.7(5) ?
    C6 C1 C2 C3 . . . . -0.2(11) ?
    S1 C1 C2 C3 . . . . 178.6(7) ?
    C1 C2 C3 C4 . . . . -0.5(15) ?
    C2 C3 C4 C5 . . . . 1.1(17) ?
    C3 C4 C5 C6 . . . . -1.0(16) ?
    C4 C5 C6 C1 . . . . 0.3(13) ?
    C2 C1 C6 C5 . . . . 0.2(11) ?
    S1 C1 C6 C5 . . . . -178.5(6) ?
    C14 N1 C7 C8 . . . . -1.5(6) ?
    S1 N1 C7 C8 . . . . 178.0(4) ?
    C14 N1 C7 C15 . . . . 174.1(5) ?
    S1 N1 C7 C15 . . . . -6.4(8) ?
    N1 C7 C8 C9 . . . . 1.1(6) ?
    C15 C7 C8 C9 . . . . -174.3(5) ?
    N1 C7 C8 C16 . . . . -177.5(5) ?
    C15 C7 C8 C16 . . . . 7.1(9) ?
    C7 C8 C9 C10 . . . . 179.3(6) ?
    C16 C8 C9 C10 . . . . -2.1(10) ?
    C7 C8 C9 C14 . . . . -0.3(6) ?
    C16 C8 C9 C14 . . . . 178.3(5) ?
    C14 C9 C10 C11 . . . . -0.2(8) ?
    C8 C9 C10 C11 . . . . -179.8(6) ?
    C9 C10 C11 C12 . . . . -0.4(10) ?
    C10 C11 C12 C13 . . . . 0.3(11) ?
    C11 C12 C13 C14 . . . . 0.4(10) ?
    C12 C13 C14 C9 . . . . -0.9(8) ?
    C12 C13 C14 N1 . . . . -179.4(6) ?
    C10 C9 C14 C13 . . . . 0.9(8) ?
    C8 C9 C14 C13 . . . . -179.4(5) ?
    C10 C9 C14 N1 . . . . 179.7(5) ?
    C8 C9 C14 N1 . . . . -0.6(6) ?
    C7 N1 C14 C13 . . . . 179.9(6) ?
    S1 N1 C14 C13 . . . . 0.4(8) ?
    C7 N1 C14 C9 . . . . 1.3(6) ?
    S1 N1 C14 C9 . . . . -178.2(4) ?
    C8 C7 C15 Cl1 . . . . 76.0(8) ?
    N1 C7 C15 Cl1 . . . . -98.7(7) ?
    C7 C8 C16 Br1A . . . . -112.1(6) ?
    C9 C8 C16 Br1A . . . . 69.5(8) ?
    C7 C8 C16 Br1 . . . . -98.2(7) ?
    C9 C8 C16 Br1 . . . . 83.4(8) ?
loop_
    _geom_hbond_atom_site_label_D
    _geom_hbond_atom_site_label_H
    _geom_hbond_atom_site_label_A
    _geom_hbond_site_symmetry_A
    _geom_hbond_distance_DH
    _geom_hbond_distance_HA
    _geom_hbond_distance_DA
    _geom_hbond_angle_DHA
    _geom_hbond_publ_flag
    C6 H6 O2 . 0.93 2.51 2.877(9) 104 Y
    C13 H13 O1 . 0.93 2.31 2.873(10) 118 Y
    C15 H15B O2 . 0.97 2.17 2.939(10) 136 Y
data_global
_journal_date_recd_electronic     2008-03-19
_journal_date_accepted     2008-03-20
_journal_name_full     'Acta Crystallographica, Section E'
_journal_year     2008
_journal_volume     64
_journal_issue      4
_journal_page_first     o749
_journal_page_last     o749
_journal_paper_category     QO
_journal_coeditor_code     BT2689
_publ_contact_author_name     'G.Chakkaravarthi'
_publ_contact_author_address
;
Department of Physics
CPCL Polytechnic College
Chennai 600 068
India
;
_publ_contact_author_email     chakkaravarthi_2005@yahoo.com
_publ_contact_author_fax     ?
_publ_contact_author_phone     '04425550241'
_publ_section_title
;
3-Bromomethyl-2-chloromethyl-1-phenylsulfonyl-1<i>H</i>-indole
;
loop_
    _publ_author_name
    _publ_author_address
    'G. Chakkaravarthi'
;
Department of Physics
CPCL Polytechnic College
Chennai 600 068
India
;
    'V. Dhayalan'
;
Department of Organic Chemistry
University of Madras
Guindy Campus, Chennai 600 025
India
;
    'A. K. Mohanakrishnan'
;
Department of Organic Chemistry
University of Madras
Guindy Campus, Chennai 600 025
India
;
    'V. Manivannan'
;
Department of Physics
Presidency College
Chennai 600 005
India
;
_publ_section_synopsis     .
