# Supplementary material for: 3-Bromo­meth­yl-2-chloro­meth­yl-1-phenyl­sulfon­yl-1H-indole
Source: Acta Crystallogr Sect E Struct Rep Online. 2008 Mar 29;64(Pt 4):o749. doi: 10.1107/S1600536808007678 (PMC2960947; doi:10.1107/S1600536808007678)
Supplement: Supplementary file 2 [file e-64-0o749-Isup2.hkl]

#
# h,k,l, Fc-squared, Fo-squared, sigma(Fo-squared) and status flag
#
data_I
_shelx_title ' Cl1'
_shelx_refln_list_code          4
_shelx_F_calc_maximum      244.41
_exptl_crystal_F_000       800.00
_reflns_d_resolution_high  0.8409
 
loop_
 _symmetry_equiv_pos_as_xyz
 'x, y, z'
 '-x, y+1/2, -z+1/2'
 '-x, -y, -z'
 'x, -y-1/2, z-1/2'
 
_cell_length_a    11.8501
_cell_length_b    16.3525
_cell_length_c     8.5793
_cell_angle_alpha  90.000
_cell_angle_beta  108.766
_cell_angle_gamma  90.000
 
_shelx_F_squared_multiplier     1.000
 
loop_
 _refln_index_h
 _refln_index_k
 _refln_index_l
 _refln_F_squared_calc
 _refln_F_squared_meas
 _refln_F_squared_sigma
 _refln_observed_status
   2   0   0    10411.17     9883.15    373.53 o
   3   0   0     6745.24     9855.94    371.41 o
   4   0   0     7970.04     9116.64    342.94 o
   5   0   0      964.42     1464.24     55.81 o
   6   0   0       11.34       13.85      3.98 o
   7   0   0      556.19      591.08     20.53 o
   8   0   0     1442.77     1486.81     48.98 o
   9   0   0      214.84      234.85     10.59 o
  10   0   0      632.42      559.86     32.67 o
  11   0   0       10.30       19.82     15.86 o
  12   0   0       25.26       31.91     19.45 o
  13   0   0       99.04       82.24     22.00 o
   1   1   0      909.56     1075.88     70.94 o
   2   1   0       79.82       40.53      2.20 o
   3   1   0      668.94     1063.16     43.86 o
   4   1   0    20168.91    20122.59    531.29 o
   5   1   0     1340.31     1434.15     46.08 o
   6   1   0     3280.69     3527.71     92.58 o
   7   1   0       65.26       65.68     13.42 o
   8   1   0        2.76       -2.30      3.64 o
   9   1   0      109.46      143.90      7.95 o
  10   1   0       71.67       84.71      8.00 o
  11   1   0        2.71        6.71     14.47 o
  12   1   0       31.09       22.52     12.91 o
  13   1   0       13.33        2.10     15.26 o
   0   2   0     8737.43     9134.13    302.88 o
   1   2   0      838.40      914.31     24.37 o
   2   2   0     2372.54     3282.90     73.18 o
   3   2   0     1997.09     2547.49    103.68 o
   4   2   0     2506.45     2490.02     60.72 o
   5   2   0       41.68       46.29      5.55 o
   6   2   0      602.43      663.19     17.09 o
   7   2   0      122.78      132.02      5.19 o
   8   2   0       96.29       80.55      5.46 o
   9   2   0        0.07       -0.46      4.56 o
  10   2   0       15.10        8.02      6.82 o
  11   2   0       19.81        8.25     11.56 o
  12   2   0        0.52       14.85     13.80 o
  13   2   0        1.85        5.62     15.27 o
   1   3   0      878.70      491.38     10.22 o
   2   3   0      295.79      521.65      9.07 o
   3   3   0      199.77      114.80      8.26 o
   4   3   0    11196.38    10932.31    234.04 o
   5   3   0      406.83      459.54     10.66 o
   6   3   0     3773.74     3811.12     87.65 o
   7   3   0      238.88      245.32      8.90 o
   8   3   0        4.17       -1.93      3.83 o
   9   3   0       94.16      127.37      6.06 o
  10   3   0       10.88       11.68      8.75 o
  11   3   0        0.68       -1.90     11.76 o
  12   3   0        3.08       18.81     13.85 o
  13   3   0       20.46       35.06     15.68 o
   0   4   0    59736.88    59526.00   1705.20 o
   1   4   0     4195.51     4724.79    137.94 o
   2   4   0     3561.02     2668.35     98.06 o
   3   4   0     5644.57     5606.30    107.77 o
   4   4   0       25.16       14.80      2.07 o
   5   4   0       99.96       58.81      5.06 o
   6   4   0     1152.48     1158.99     27.11 o
   7   4   0       25.61       22.96      3.89 o
   8   4   0      330.79      344.46     10.64 o
   9   4   0       33.76       37.75      7.02 o
  10   4   0      544.92      550.75     24.40 o
  11   4   0       17.62       15.54     13.07 o
  12   4   0       21.24       43.91     14.66 o
  13   4   0       37.28       60.82     15.88 o
   1   5   0      610.69      969.37     26.64 o
   2   5   0     1270.85     1340.48     44.09 o
   3   5   0       90.53       39.24      3.06 o
   4   5   0     1910.37     2025.94     39.38 o
   5   5   0     2110.13     2337.25     70.14 o
   6   5   0       89.14       84.96      5.69 o
   7   5   0       57.65       64.85      8.28 o
   8   5   0      364.62      356.16     12.10 o
   9   5   0      184.09      141.16      8.91 o
  10   5   0      167.51      192.08     12.72 o
  11   5   0       28.67       43.22     21.91 o
  12   5   0        1.29        7.32     14.22 o
   0   6   0     1249.77      990.03     32.50 o
   1   6   0     3893.26     3835.52     87.86 o
   2   6   0       23.70       46.61      6.15 o
   3   6   0      634.71      588.79     23.42 o
   4   6   0      512.81      452.28     10.42 o
   5   6   0        3.41        2.54      2.74 o
   6   6   0       87.17       77.25      4.39 o
   7   6   0      139.09      165.61      6.35 o
   8   6   0       13.85        1.76      5.20 o
   9   6   0        1.75        1.38      7.37 o
  10   6   0       57.02       70.14     12.62 o
  11   6   0       45.30       32.26     14.08 o
  12   6   0       18.39       -1.82     15.08 o
   1   7   0       38.62      104.73      6.71 o
   2   7   0     1620.24     1657.50     43.98 o
   3   7   0     4287.41     4385.67     99.34 o
   4   7   0     2729.62     2495.31     56.77 o
   5   7   0        3.97       16.34      4.21 o
   6   7   0      371.52      295.15      9.40 o
   7   7   0      760.15      758.87     20.03 o
   8   7   0       49.52       38.00      5.54 o
   9   7   0       12.68        8.33      7.93 o
  10   7   0       29.74       58.93     14.59 o
  11   7   0        6.21       32.12     20.30 o
  12   7   0        6.73       29.05     16.30 o
   0   8   0     2455.79     2272.26     84.10 o
   1   8   0      144.65      288.35     11.77 o
   2   8   0     2832.84     2463.69    109.16 o
   3   8   0     1277.33     1520.51     34.95 o
   4   8   0      327.35      279.97     10.38 o
   5   8   0       76.92       69.14      4.15 o
   6   8   0      114.78      115.94      5.41 o
   7   8   0       80.40       66.73      5.18 o
   8   8   0       21.02       23.14      6.26 o
   9   8   0       59.85       76.51     18.90 o
  10   8   0      168.51      190.60     16.84 o
  11   8   0        2.37        9.08     15.10 o
  12   8   0       11.54       24.01     28.63 o
   1   9   0        3.36        2.17      4.71 o
   2   9   0       54.13       61.77      5.13 o
   3   9   0      385.89      485.64     12.39 o
   4   9   0       20.78       13.33      3.73 o
   5   9   0      179.84      174.63     11.98 o
   6   9   0      555.58      604.44     15.42 o
   7   9   0      186.74      171.24      9.66 o
   8   9   0      945.28     1034.87     31.68 o
   9   9   0       30.20       18.32     12.78 o
  10   9   0        8.48       44.47     14.50 o
  11   9   0       57.40       59.34     16.78 o
   0  10   0      109.98      110.49      8.46 o
   1  10   0     2120.28     2344.08     61.54 o
   2  10   0      265.95      302.02     11.84 o
   3  10   0      716.65      666.65     16.55 o
   4  10   0      114.76       89.79      5.00 o
   5  10   0       57.57       50.74      4.98 o
   6  10   0        2.33        0.46      4.56 o
   7  10   0      611.50      599.02     22.66 o
   8  10   0       12.56       34.03      7.87 o
   9  10   0       15.22       -5.41      9.41 o
  10  10   0       20.52       12.09     14.55 o
  11  10   0       87.94      104.40     17.92 o
   1  11   0       62.30       58.25      5.54 o
   2  11   0        1.97       -2.38      5.81 o
   3  11   0     1151.87     1090.91     27.71 o
   4  11   0      245.09      280.06      9.64 o
   5  11   0        0.08       -2.42      5.38 o
   6  11   0      122.79      150.17      9.48 o
   7  11   0      385.31      400.45     17.35 o
   8  11   0       10.27       -5.50      7.99 o
   9  11   0        2.82      -15.07     15.07 o
  10  11   0       14.47       33.65     16.46 o
  11  11   0        7.47       -9.64     19.24 o
   0  12   0     1766.32     1851.67     69.76 o
   1  12   0       82.41       98.17     15.05 o
   2  12   0     1073.16     1141.94     34.79 o
   3  12   0      228.63      192.59      7.68 o
   4  12   0       87.65       85.10      6.62 o
   5  12   0       31.02       17.13      6.10 o
   6  12   0        4.59        4.54      6.82 o
   7  12   0       20.11       23.59      8.33 o
   8  12   0       71.88       69.87     16.11 o
   9  12   0       51.79       37.30     16.72 o
  10  12   0       57.35       66.26     18.00 o
   1  13   0      815.54      896.64     25.53 o
   2  13   0      346.76      375.52     13.63 o
   3  13   0      321.73      318.95     11.93 o
   4  13   0      194.34      200.95      9.06 o
   5  13   0      367.54      393.81     15.24 o
   6  13   0      327.38      348.05     15.75 o
   7  13   0      508.24      505.69     25.78 o
   8  13   0       89.84      134.38     18.33 o
   9  13   0        5.24        4.64     16.91 o
   0  14   0       25.15       12.76      9.93 o
   1  14   0      170.50      205.68      9.49 o
   2  14   0       86.42       89.91      9.57 o
   3  14   0      279.28      298.38     11.41 o
   4  14   0        3.32        8.77      7.05 o
   5  14   0       46.91       68.40      8.22 o
   6  14   0       28.21       12.67      9.10 o
   7  14   0      167.96      181.86     15.69 o
   8  14   0        3.46       -5.68     17.18 o
   9  14   0        9.89       22.34     18.53 o
   1  15   0        8.06       -4.71      7.43 o
   2  15   0       10.55       16.75      7.72 o
   3  15   0       86.72       94.34      8.25 o
   4  15   0       72.88       78.57      8.78 o
   5  15   0       47.61       39.49      9.46 o
   6  15   0        5.20       18.55     14.96 o
   7  15   0       18.95       28.80     20.15 o
   8  15   0        0.72      -26.26     26.26 o
   0  16   0      109.47      102.44     12.98 o
   1  16   0       23.47       37.95      8.44 o
   2  16   0       61.87       89.68      8.94 o
   3  16   0       15.70        4.96      7.82 o
   4  16   0       24.31       27.93      8.97 o
   5  16   0        0.08      -10.49     13.34 o
   6  16   0        0.79        3.26     14.88 o
   7  16   0        1.23      -24.80     24.80 o
   1  17   0        1.06       -2.79      8.70 o
   2  17   0        0.47        7.53      9.64 o
   3  17   0       50.22       33.52      8.59 o
   4  17   0        3.26      -10.57     15.36 o
   5  17   0        3.73        4.34     15.70 o
   6  17   0       11.33       -8.78     25.50 o
   0  18   0        7.98       -6.23     15.54 o
   1  18   0        1.64       -6.74     10.18 o
   2  18   0        0.03       -5.48     10.21 o
   3  18   0        6.92        2.47      9.83 o
   4  18   0        0.55       -7.31     12.60 o
   5  18   0        0.14        1.78     16.96 o
   1  19   0        9.12       15.09     15.96 o
   2  19   0        2.23        0.53     14.62 o
 -13   1   1        8.19       22.62     14.77 o
 -12   1   1       75.61       65.29     16.05 o
 -11   1   1       16.59       18.76     12.37 o
 -10   1   1      143.63      200.01      8.29 o
  -9   1   1      192.82      206.41      7.40 o
  -8   1   1      503.46      548.34     14.03 o
  -7   1   1      400.74      392.14     12.65 o
  -6   1   1      404.61      390.48     11.30 o
  -5   1   1      255.06      365.93      9.86 o
  -4   1   1     6066.63     5961.11    136.59 o
  -3   1   1     5169.19     4883.99    160.60 o
  -2   1   1     3938.57     3916.96     76.50 o
  -1   1   1      727.60     2056.74     43.68 o
   0   1   1     5710.52     5502.61    115.69 o
   1   1   1       33.83      181.51      6.27 o
   2   1   1    29646.19    32535.66    744.48 o
   3   1   1     4004.88     4789.84     98.08 o
   4   1   1     3561.01     3357.99     82.49 o
   5   1   1      136.89      187.65      6.38 o
   6   1   1      836.40      723.80     19.91 o
   7   1   1      362.93      359.37     12.03 o
   8   1   1       45.54       52.11      4.61 o
   9   1   1       55.28       65.55     12.43 o
  10   1   1        0.01       -7.10      7.10 o
  11   1   1       28.56       43.77     12.27 o
  12   1   1        2.13        4.85     13.66 o
 -13   2   1      255.23      264.60     20.72 o
 -12   2   1       14.60       -5.89     13.31 o
 -11   2   1      213.60      208.99     16.40 o
 -10   2   1      292.06      205.42      9.35 o
  -9   2   1       79.90       73.51      5.67 o
  -8   2   1     2208.44     1986.86     45.98 o
  -7   2   1     1292.99     1117.50     28.19 o
  -6   2   1      754.75      850.85     23.47 o
  -5   2   1     2354.92     2188.71     50.23 o
  -4   2   1     6017.27     5448.28    117.49 o
  -3   2   1      443.22      523.00     10.70 o
  -2   2   1    15302.71    15323.99    312.24 o
  -1   2   1      342.37      559.10     11.67 o
   0   2   1    16509.97    14178.36    286.83 o
   1   2   1     5494.79     5882.04    108.39 o
   2   2   1    41008.39    41719.93    808.40 o
   3   2   1      560.18      310.95      7.56 o
   4   2   1     1252.32     1540.32     37.84 o
   5   2   1     3447.55     4412.22    107.69 o
   6   2   1     2716.95     2590.58     59.34 o
   7   2   1       22.74        7.97      3.11 o
   8   2   1      127.48      129.74      5.92 o
   9   2   1       50.00      105.88      9.15 o
  10   2   1      310.34      330.19     17.16 o
  11   2   1       13.29       34.03     19.57 o
  12   2   1      127.55      178.72     24.25 o
 -13   3   1        5.92        3.49     15.90 o
 -12   3   1       46.10       29.25     14.37 o
 -11   3   1       20.00       22.32     24.98 o
 -10   3   1       63.58       95.82      9.26 o
  -9   3   1      452.34      396.17     12.28 o
  -8   3   1       32.75       43.84      5.27 o
  -7   3   1      473.11      466.83     19.50 o
  -6   3   1      699.32      657.88     14.98 o
  -5   3   1     1089.82      929.54     21.77 o
  -4   3   1     1108.36     1229.86     45.14 o
  -3   3   1    11530.73    11674.55    271.99 o
  -2   3   1     1445.19     1763.69     42.42 o
  -1   3   1     1234.57     2131.04     49.83 o
   0   3   1     1680.37     2358.61     53.84 o
   1   3   1      353.38      742.98     17.95 o
   2   3   1     1823.14     1642.34     46.12 o
   3   3   1      116.79      201.90      5.00 o
   4   3   1     3944.58     4025.43     81.71 o
   5   3   1     1293.86     1424.39     33.27 o
   6   3   1     5809.16     5889.16    125.59 o
   7   3   1      100.90      161.14      5.71 o
   8   3   1      419.91      423.02     13.29 o
   9   3   1       14.57       17.43      7.98 o
  10   3   1       35.82       11.29      8.83 o
  11   3   1        0.76        2.29     12.44 o
  12   3   1        2.36       16.80     14.12 o
 -13   4   1        0.18       -7.33     15.22 o
 -12   4   1        0.21        0.82     13.79 o
 -11   4   1        1.02        6.40     12.61 o
 -10   4   1       27.36       26.69      9.38 o
  -9   4   1      151.89      140.21      7.03 o
  -8   4   1      229.20      220.29      8.33 o
  -7   4   1        1.13       11.47      3.81 o
  -6   4   1       10.54        7.08      5.26 o
  -5   4   1      979.89      976.42     21.43 o
  -4   4   1      125.07      112.81      3.32 o
  -3   4   1     1819.50     1764.67     38.10 o
  -2   4   1      622.36      585.24     12.35 o
  -1   4   1      187.59      262.85     11.91 o
   0   4   1        7.08       31.74      5.17 o
   1   4   1      163.75      259.97      8.06 o
   2   4   1       30.75       55.29      2.45 o
   3   4   1     2532.71     2489.01     57.47 o
   4   4   1       66.97       45.19      4.53 o
   5   4   1      468.67      539.65     28.05 o
   6   4   1      468.26      455.70     13.29 o
   7   4   1      168.86      165.06      5.94 o
   8   4   1      201.04      185.98      6.86 o
   9   4   1      464.66      448.54     21.05 o
  10   4   1        4.83       -0.16      8.86 o
  11   4   1        0.71        1.83     13.13 o
  12   4   1       41.86       33.88     14.44 o
 -13   5   1        0.49       10.28     15.54 o
 -12   5   1       71.73       64.36     14.72 o
 -11   5   1       43.73       66.87     13.97 o
 -10   5   1       65.35       88.65     10.92 o
  -9   5   1       19.68       28.86      6.98 o
  -8   5   1      416.63      441.08     14.04 o
  -7   5   1      227.39      263.95      8.97 o
  -6   5   1       58.50       70.65      4.23 o
  -5   5   1      272.20      299.01      7.55 o
  -4   5   1     2701.64     2346.45     53.31 o
  -3   5   1     2743.24     2684.11     54.71 o
  -2   5   1     2280.67     2193.54     44.77 o
  -1   5   1    20568.86    20239.47    435.35 o
   0   5   1     2202.06     1833.61     37.46 o
   1   5   1       49.38       99.86      6.73 o
   2   5   1      965.80      753.31     16.39 o
   3   5   1      500.35      566.42     12.60 o
   4   5   1     1699.80     1578.72     36.04 o
   5   5   1       22.10       28.96      4.51 o
   6   5   1     2344.23     2420.71     59.54 o
   7   5   1      699.54      669.28     17.63 o
   8   5   1      122.68       94.83      5.91 o
   9   5   1        0.94       -5.77      7.93 o
  10   5   1       26.41       35.57      9.53 o
  11   5   1       43.77       32.70     13.31 o
  12   5   1        0.15       19.28     15.11 o
 -13   6   1       86.37      121.21     17.93 o
 -12   6   1       20.25       13.65     15.45 o
 -11   6   1       45.74       53.42     14.04 o
 -10   6   1       75.92       72.89     10.23 o
  -9   6   1       17.63       14.93      6.34 o
  -8   6   1      634.71      583.36     17.62 o
  -7   6   1     1271.57     1161.80     29.34 o
  -6   6   1      111.34       93.30      9.89 o
  -5   6   1     3610.63     3616.69     73.21 o
  -4   6   1     1393.88     1103.91     25.55 o
  -3   6   1        6.09       20.61      2.32 o
  -2   6   1      251.26      126.36      4.49 o
  -1   6   1      476.54      562.22     13.58 o
   0   6   1     2435.93     2050.93     46.59 o
   1   6   1      918.78     1062.06     36.36 o
   2   6   1     6088.78     5707.92    149.65 o
   3   6   1     4521.99     4534.52    109.97 o
   4   6   1        1.23       59.32      8.21 o
   5   6   1      516.09      492.46     21.39 o
   6   6   1       41.50       39.16      4.48 o
   7   6   1      197.06      168.37      8.44 o
   8   6   1      449.41      433.30     15.32 o
   9   6   1       69.90       49.21      7.78 o
  10   6   1      268.26      326.02     17.35 o
  11   6   1       83.28       58.70     14.50 o
  12   6   1      307.92      356.01     24.26 o
 -12   7   1        2.06       -7.65     15.10 o
 -11   7   1       36.71       34.90     14.00 o
 -10   7   1       73.20      104.86     14.18 o
  -9   7   1      145.71      141.29     11.24 o
  -8   7   1      190.64      222.95      9.33 o
  -7   7   1      202.06      183.00      9.24 o
  -6   7   1      157.75      171.96      5.43 o
  -5   7   1     1224.57     1024.00     23.96 o
  -4   7   1      301.00      299.88     10.76 o
  -3   7   1     1217.01     1212.47     55.20 o
  -2   7   1       63.63      162.62      7.54 o
  -1   7   1      105.12       91.71     12.74 o
   0   7   1      212.93      272.35     11.36 o
   1   7   1      289.43      384.82     18.10 o
   2   7   1      339.54      428.88     22.59 o
   3   7   1      143.14      106.74      6.92 o
   4   7   1      371.76      314.13      8.18 o
   5   7   1      194.96      178.84     11.05 o
   6   7   1     1588.39     1596.44     39.77 o
   7   7   1       66.87       57.89      4.43 o
   8   7   1      479.18      454.10     16.03 o
   9   7   1       34.33       17.24      7.58 o
  10   7   1       44.62       82.49     21.09 o
  11   7   1        1.24       14.41     15.26 o
 -12   8   1        7.31        5.30     15.56 o
 -11   8   1        8.52        5.90     24.28 o
 -10   8   1        8.01       20.01     13.09 o
  -9   8   1       59.79       74.14     10.39 o
  -8   8   1      106.27      122.09      8.03 o
  -7   8   1      213.81      205.30      9.13 o
  -6   8   1        4.37        7.02      3.42 o
  -5   8   1     1425.96     1410.07     32.69 o
  -4   8   1        2.07        2.57      3.14 o
  -3   8   1      239.91      182.27      6.92 o
  -2   8   1        4.08        6.34      4.23 o
  -1   8   1      173.76      130.51      7.09 o
   0   8   1      881.08      818.70     20.74 o
   1   8   1       95.45      164.70      6.33 o
   2   8   1       38.72       69.13      5.30 o
   3   8   1     1575.07     1564.21     38.63 o
   4   8   1     1693.81     1677.05     41.38 o
   5   8   1      127.34      140.37     12.15 o
   6   8   1       45.35       47.72      5.34 o
   7   8   1       47.80       48.48      5.69 o
   8   8   1        1.67       -4.85      7.27 o
   9   8   1       25.64       22.20      8.11 o
  10   8   1       24.18        8.57     14.65 o
  11   8   1       23.68       46.78     16.84 o
 -12   9   1       35.67       28.76     17.60 o
 -11   9   1       91.29      127.35     17.42 o
 -10   9   1       39.92       41.18     13.87 o
  -9   9   1        2.61       17.77     10.56 o
  -8   9   1       10.56       23.08      8.38 o
  -7   9   1       69.19       81.36      6.37 o
  -6   9   1        4.89       -3.79      3.87 o
  -5   9   1        1.05        3.33      4.56 o
  -4   9   1     1231.56     1175.77     29.37 o
  -3   9   1     1868.88     1716.85     50.15 o
  -2   9   1      210.47      191.81     35.11 o
  -1   9   1     4650.76     5027.60    144.65 o
   0   9   1      197.16      204.11     13.06 o
   1   9   1       27.25       40.91      5.84 o
   2   9   1      119.47       76.50      4.62 o
   3   9   1      150.03      188.72      6.57 o
   4   9   1      760.82      772.84     20.11 o
   5   9   1       84.51       77.66      4.92 o
   6   9   1      680.24      698.60     20.48 o
   7   9   1      244.01      279.68     12.96 o
   8   9   1        2.25        1.65      8.98 o
   9   9   1      103.67      102.59     11.16 o
  10   9   1       11.03       24.02     14.89 o
  11   9   1        0.09        5.10     16.75 o
 -11  10   1       20.28       48.46     17.73 o
 -10  10   1       81.21       76.23     15.64 o
  -9  10   1      136.14      155.00     14.11 o
  -8  10   1      209.89      216.78     14.07 o
  -7  10   1      387.52      417.85     14.65 o
  -6  10   1       14.08        3.40      6.11 o
  -5  10   1      102.39      115.25      5.62 o
  -4  10   1      224.95      187.15      7.03 o
  -3  10   1      548.91      492.69     15.13 o
  -2  10   1      161.44      183.25      8.17 o
  -1  10   1      200.83      192.77      8.41 o
   0  10   1     1331.99     1434.09     38.17 o
   1  10   1      109.05      184.54      9.06 o
   2  10   1     1603.46     1537.69     41.52 o
   3  10   1      265.21      287.42      9.57 o
   4  10   1      461.37      344.36     13.36 o
   5  10   1       13.49        9.60      7.30 o
   6  10   1       24.12       48.80      7.57 o
   7  10   1      161.16      135.76      9.67 o
   8  10   1       32.92       25.75      9.66 o
   9  10   1        0.49       17.15     10.60 o
  10  10   1      122.84      165.41     13.85 o
 -11  11   1       76.66       69.62     18.01 o
 -10  11   1        4.21        8.31     15.08 o
  -9  11   1      229.65      271.02     17.02 o
  -8  11   1      134.68      147.37     12.95 o
  -7  11   1      228.35      238.68      8.91 o
  -6  11   1      305.24      358.59     12.58 o
  -5  11   1      562.49      536.79     15.21 o
  -4  11   1        6.20       -4.59      4.76 o
  -3  11   1       52.06       65.33      9.06 o
  -2  11   1        3.43        4.68      6.01 o
  -1  11   1      855.94      961.45     26.57 o
   0  11   1       83.85       80.77      6.01 o
   1  11   1      330.58      455.04     14.46 o
   2  11   1       92.58      135.12      7.08 o
   3  11   1       59.56       58.96      6.12 o
   4  11   1      499.96      505.09     14.56 o
   5  11   1       38.37       50.50      5.99 o
   6  11   1      366.14      383.98     16.89 o
   7  11   1       11.10       16.38      8.53 o
   8  11   1      222.55      242.10     14.80 o
   9  11   1       26.57       28.38     11.38 o
  10  11   1        6.16       31.02     17.58 o
 -10  12   1       10.34        0.10     17.27 o
  -9  12   1        7.13        5.35     15.77 o
  -8  12   1        2.44        1.47     11.63 o
  -7  12   1      617.22      570.86     22.59 o
  -6  12   1        9.70       -1.57      7.19 o
  -5  12   1      830.01      841.91     24.15 o
  -4  12   1        1.33        0.93      5.23 o
  -3  12   1       52.12       74.99      9.91 o
  -2  12   1      454.38      424.88     15.81 o
  -1  12   1      158.73      138.57      7.40 o
   0  12   1       32.28       29.46      5.87 o
   1  12   1      118.64      135.53      9.85 o
   2  12   1        3.22        8.99      6.58 o
   3  12   1     1194.11     1218.62     31.10 o
   4  12   1       61.24       73.98      6.54 o
   5  12   1      159.56      146.30      8.57 o
   6  12   1        6.28        7.19      8.61 o
   7  12   1        3.68        4.23     10.17 o
   8  12   1        0.90       11.21     10.90 o
   9  12   1        0.77      -10.32     17.07 o
 -10  13   1       15.90       23.54     18.61 o
  -9  13   1        7.79        5.75     22.64 o
  -8  13   1        0.78        6.44     13.36 o
  -7  13   1        0.16        9.46     10.42 o
  -6  13   1        7.06       12.31      8.57 o
  -5  13   1       10.73        7.80      6.99 o
  -4  13   1       18.34       32.45      6.43 o
  -3  13   1      593.47      513.86     25.61 o
  -2  13   1       14.79        9.03      7.33 o
  -1  13   1      522.74      547.80     17.26 o
   0  13   1       15.71       24.85      6.46 o
   1  13   1        2.70       -5.64      6.26 o
   2  13   1       45.86       72.90      7.02 o
   3  13   1       21.17        8.63      7.47 o
   4  13   1       86.78      111.19      8.37 o
   5  13   1       75.57       60.53      9.32 o
   6  13   1       51.19       59.29      9.38 o
   7  13   1       11.44       16.36     10.87 o
   8  13   1        1.04       -3.58     16.71 o
   9  13   1       77.47       68.52     19.31 o
  -9  14   1       76.75       85.85     25.83 o
  -8  14   1        2.55        6.61     13.82 o
  -7  14   1       73.31       80.00     14.02 o
  -6  14   1        0.89        3.60     10.03 o
  -5  14   1       53.22       49.25      8.29 o
  -4  14   1        6.62       12.38      6.88 o
  -3  14   1      179.80      126.31      9.44 o
  -2  14   1      302.68      361.32     13.28 o
  -1  14   1        3.75       -5.93      7.99 o
   0  14   1      431.34      488.54     18.78 o
   1  14   1       56.40       52.86      7.34 o
   2  14   1       48.96       34.30      7.28 o
   3  14   1      157.12      133.19      9.18 o
   4  14   1        4.16        4.75      9.07 o
   5  14   1        1.49       -8.28      9.24 o
   6  14   1       49.16       43.13     11.59 o
   7  14   1       48.74       69.61     12.14 o
   8  14   1       22.02       50.28     27.63 o
  -8  15   1        2.44       27.88     18.16 o
  -7  15   1       95.21      102.12     15.41 o
  -6  15   1       58.27       60.45     11.43 o
  -5  15   1      289.45      303.99     15.56 o
  -4  15   1       22.36        5.63      7.46 o
  -3  15   1       11.72       -7.41      8.70 o
  -2  15   1       14.02        0.56      8.20 o
  -1  15   1      628.31      654.27     20.44 o
   0  15   1      100.37       96.41      8.42 o
   1  15   1       37.90       39.62      7.84 o
   2  15   1      105.93      115.37      9.47 o
   3  15   1        0.20       -1.48      7.49 o
   4  15   1      147.72      131.24     11.48 o
   5  15   1        0.28       -5.98     10.33 o
   6  15   1       25.08       32.62     12.47 o
   7  15   1       37.87       37.69     19.73 o
  -7  16   1      125.91      134.80     17.23 o
  -6  16   1       28.54       24.60     14.87 o
  -5  16   1       58.03       82.62     12.06 o
  -4  16   1       22.33       13.86     10.91 o
  -3  16   1        3.21       -8.14      8.14 o
  -2  16   1        6.49       -8.03      8.03 o
  -1  16   1      175.86      178.31     10.76 o
   0  16   1        9.12        1.98      8.16 o
   1  16   1       95.03       62.17      9.43 o
   2  16   1        6.71        7.18      9.00 o
   3  16   1       80.20      106.43      9.92 o
   4  16   1       86.64       92.55     11.42 o
   5  16   1      106.18      139.47     18.60 o
   6  16   1       24.36       -0.97     47.17 o
   7  16   1        7.33       -1.11     18.90 o
  -6  17   1        6.06        1.29     15.54 o
  -5  17   1        9.84      -12.05     12.05 o
  -4  17   1        6.77       11.65     11.86 o
  -3  17   1       22.02       15.27     14.59 o
  -2  17   1       16.30       15.11      8.94 o
  -1  17   1       58.44       83.44     10.52 o
   0  17   1       18.65       21.31      9.98 o
   1  17   1        3.47       12.36      9.64 o
   2  17   1        8.21       10.21     11.42 o
   3  17   1       11.35       16.70      9.78 o
   4  17   1        1.40        1.55      9.83 o
   5  17   1       16.69       42.28     19.27 o
  -5  18   1        4.10        8.75     15.62 o
  -4  18   1        4.46       11.03     10.64 o
  -3  18   1       15.82       18.29     10.53 o
  -2  18   1        0.05       12.27     11.44 o
  -1  18   1        2.11       -5.74     10.42 o
   0  18   1       11.05        1.78     10.33 o
   1  18   1       36.50       35.59     12.51 o
   2  18   1        3.29       -9.46     10.29 o
   3  18   1        0.09       10.66     10.31 o
   4  18   1       55.61       77.98     20.60 o
  -2  19   1        2.39      -12.14     12.14 o
  -1  19   1       13.60        5.85     12.28 o
   0  19   1       38.99       24.77     12.84 o
   1  19   1        1.83       -2.25     12.97 o
   2  19   1        0.11        9.42     11.22 o
 -13   0   2       20.12       52.15     21.27 o
 -12   0   2       92.29       86.68     20.18 o
 -11   0   2      352.00      452.87     27.35 o
 -10   0   2       19.81        5.79     10.63 o
  -9   0   2      472.54      504.31     28.36 o
  -8   0   2     1211.21      963.76     37.58 o
  -7   0   2        7.60       -4.78      5.38 o
  -6   0   2     2295.76     2328.74     87.11 o
  -5   0   2     2656.12     2638.09     85.54 o
  -4   0   2     6804.58     6618.63    173.74 o
  -3   0   2      351.44      513.67     17.14 o
  -2   0   2    20737.52    18543.92    417.73 o
  -1   0   2    46677.55    47999.82   1014.63 o
   0   0   2      773.35      461.68     12.26 o
   1   0   2     1846.15     1381.75     87.59 o
   2   0   2      798.17      638.06     24.20 o
   3   0   2      210.34      119.22      5.76 o
   4   0   2      381.38      587.11     22.72 o
   5   0   2     1067.00     1164.50     38.24 o
   6   0   2     2276.48     2137.27     69.67 o
   7   0   2      369.16      359.27     19.49 o
   8   0   2      244.27      231.05     14.82 o
   9   0   2       39.66       13.70      9.01 o
  10   0   2       19.17       12.43     10.50 o
  11   0   2        0.56        9.91     16.72 o
  12   0   2      161.17      127.71     22.00 o
 -13   1   2        5.77       18.77     14.33 o
 -12   1   2      115.05       96.78     17.02 o
 -11   1   2       16.82       17.87     10.03 o
 -10   1   2        3.92       -2.02      7.53 o
  -9   1   2      198.57      180.48      8.28 o
  -8   1   2     1164.32     1163.93     46.69 o
  -7   1   2     1571.38     1530.76     51.26 o
  -6   1   2      503.01      427.28     16.23 o
  -5   1   2     1964.07     1594.78     34.51 o
  -4   1   2     2118.76     2135.12     39.98 o
  -3   1   2     1135.75      771.51     17.88 o
  -2   1   2     3228.69     3793.31     62.64 o
  -1   1   2     7532.75     7427.41    130.87 o
   0   1   2      340.04      425.25     10.39 o
   1   1   2       56.85       36.04      4.61 o
   2   1   2     6289.17     5983.65    191.43 o
   3   1   2     2199.35     2476.05     60.68 o
   4   1   2     2984.05     3128.68     76.43 o
   5   1   2       47.67       80.31      7.33 o
   6   1   2       72.66       54.66      6.48 o
   7   1   2        8.07        7.20      3.90 o
   8   1   2      244.04      239.14      9.70 o
   9   1   2      100.57      111.96      9.23 o
  10   1   2       24.26       21.22      8.00 o
  11   1   2        5.61       16.60     20.45 o
  12   1   2        3.26       -9.95     14.14 o
 -13   2   2       37.05       32.86     14.90 o
 -12   2   2        3.41       14.60     13.52 o
 -11   2   2        1.01       -6.98      9.72 o
 -10   2   2      106.45      100.37      8.66 o
  -9   2   2       63.64       60.83      6.28 o
  -8   2   2        2.92       -3.74      3.74 o
  -7   2   2      114.49       84.58     14.83 o
  -6   2   2       25.35       32.05      2.93 o
  -5   2   2     1263.05     1408.40     39.91 o
  -4   2   2      796.77     1103.77     27.02 o
  -2   2   2      728.84     1066.13     36.72 o
  -1   2   2      283.10      337.11      6.82 o
   0   2   2       38.22       57.09      2.10 o
   1   2   2      301.62      289.32      9.01 o
   2   2   2        0.31        1.15      2.26 o
   3   2   2       27.87       22.24      2.45 o
   4   2   2      424.49      459.30     11.93 o
   5   2   2      563.24      563.34     36.93 o
   6   2   2       10.12        9.68      3.46 o
   7   2   2        0.93       -3.72      3.72 o
   8   2   2      148.08      111.00      9.36 o
   9   2   2       26.17       38.08      8.15 o
  10   2   2        1.68       -8.67      8.67 o
  11   2   2        1.90       -3.76     13.05 o
  12   2   2        1.73       -6.49     14.79 o
 -13   3   2        1.11        7.19     14.74 o
 -12   3   2      118.10      121.03     15.24 o
 -11   3   2        0.31        0.60     10.06 o
 -10   3   2        0.99       11.01      7.41 o
  -9   3   2        3.04        2.55      4.46 o
  -8   3   2     1804.97     1868.74     55.04 o
  -7   3   2      386.44      408.12     12.56 o
  -6   3   2      466.07      387.89     11.63 o
  -5   3   2      584.59      397.32     10.85 o
  -4   3   2       11.71       15.88      2.16 o
  -3   3   2      495.56      309.74      6.66 o
  -2   3   2     7564.84     7866.92    145.52 o
  -1   3   2    29488.34    28725.22    582.81 o
   0   3   2     8918.66     8858.33    171.68 o
   1   3   2     1832.36     1670.47     40.41 o
   2   3   2     3421.44     3002.89     67.54 o
   3   3   2     3975.58     4071.96     91.75 o
   4   3   2       26.83       17.71      2.09 o
   5   3   2      154.97      144.08      8.65 o
   6   3   2      251.62      216.07      7.73 o
   7   3   2        2.43        0.87      3.83 o
   8   3   2       29.28       39.18      6.76 o
   9   3   2      170.73      189.26     11.21 o
  10   3   2       29.81       12.12      8.93 o
  11   3   2        3.09        8.65     13.04 o
  12   3   2        0.35       13.29     14.71 o
 -13   4   2       63.01       97.28     17.60 o
 -12   4   2      118.56      122.30     15.76 o
 -11   4   2      468.67      583.21     26.78 o
 -10   4   2       38.14       39.99      8.23 o
  -9   4   2       77.02      102.08      7.21 o
  -8   4   2      775.18      733.61     22.97 o
  -7   4   2      117.54       99.96      9.77 o
  -6   4   2      580.22      617.28     15.91 o
  -5   4   2     1828.27     1615.36     36.99 o
  -4   4   2     6316.01     5953.73    120.58 o
  -3   4   2      217.29      240.69      7.61 o
  -2   4   2     4918.06     3861.38     79.66 o
  -1   4   2    15346.60    15331.76    327.81 o
   0   4   2       70.38      213.26     14.68 o
   1   4   2     7892.46     7665.93    176.17 o
   2   4   2      989.71      881.81     21.78 o
   3   4   2     1926.79     1764.89     42.68 o
   4   4   2     1476.71     1654.90     40.09 o
   5   4   2      385.03      418.68     11.23 o
   6   4   2      456.28      414.98     11.38 o
   7   4   2      641.63      558.45     15.21 o
   8   4   2      347.17      294.64     11.99 o
   9   4   2       36.65       26.46      7.37 o
  10   4   2       47.89       28.87      9.17 o
  11   4   2        0.11        2.51     12.99 o
 -13   5   2        3.86        8.43     16.93 o
 -12   5   2        8.68      -10.64     13.55 o
 -11   5   2        4.97       20.80     10.79 o
 -10   5   2        7.37        4.16      8.05 o
  -9   5   2      447.09      413.45     17.02 o
  -8   5   2      263.25      239.25     10.13 o
  -7   5   2     1815.24     1739.70     46.48 o
  -6   5   2       10.85       25.73      4.64 o
  -5   5   2     1625.71     1524.18     34.87 o
  -4   5   2       72.37      102.61      4.14 o
  -3   5   2     3704.76     3646.03     88.44 o
  -2   5   2     1970.60     2414.83     54.93 o
  -1   5   2     1340.34     1451.80     43.71 o
   0   5   2     3186.51     3854.15    137.15 o
   1   5   2      228.55      241.10     11.21 o
   2   5   2       51.86       37.40      9.03 o
   3   5   2     1153.15     1442.07     33.21 o
   4   5   2     1513.71     1483.05     46.54 o
   5   5   2      430.09      456.33     17.35 o
   6   5   2      764.29      703.47     16.99 o
   7   5   2      668.37      592.41     16.15 o
   8   5   2      549.22      527.87     17.71 o
   9   5   2        0.55       11.62      8.35 o
  10   5   2      113.74       99.97     10.80 o
  11   5   2      129.37       96.85     24.62 o
 -13   6   2       45.56       57.86     17.94 o
 -12   6   2        1.23       22.37     14.76 o
 -11   6   2       80.37       69.55     19.51 o
 -10   6   2       25.09       25.43      9.32 o
  -9   6   2       52.61       50.66      7.87 o
  -8   6   2      162.20      178.81      9.73 o
  -7   6   2        1.77       19.93      3.26 o
  -6   6   2      216.28      260.35      8.55 o
  -5   6   2     1672.84     1482.52     34.09 o
  -4   6   2     2812.67     3035.16     79.22 o
  -3   6   2      645.18      508.35     21.12 o
  -2   6   2      498.81      499.17     23.01 o
  -1   6   2      189.43      279.23      9.99 o
   0   6   2      233.58      223.04      6.46 o
   1   6   2        5.00       10.10      3.90 o
   2   6   2        8.71        1.74      2.62 o
   3   6   2      205.01      212.91      6.09 o
   4   6   2      594.44      690.71     16.65 o
   5   6   2      418.64      427.67     16.79 o
   6   6   2      493.81      510.84     17.27 o
   7   6   2       46.53       55.38      5.08 o
   8   6   2       10.21       11.19      6.94 o
   9   6   2        5.59        4.65      7.69 o
  10   6   2        0.76       -9.23      9.82 o
  11   6   2       92.14       79.72     15.85 o
 -13   7   2       13.93       -4.39     22.95 o
 -12   7   2        9.69        9.52     15.33 o
 -11   7   2       45.94       68.42     14.13 o
 -10   7   2       10.63       12.61     10.12 o
  -9   7   2      135.91      153.71     12.14 o
  -8   7   2     1018.67      955.91     29.54 o
  -7   7   2      288.21      293.14      9.85 o
  -6   7   2      198.47      162.80      6.01 o
  -5   7   2      842.39      875.73     24.05 o
  -4   7   2       36.97       66.59      5.09 o
  -3   7   2     1487.54     1355.75     31.31 o
  -2   7   2     3104.27     3649.88     96.06 o
  -1   7   2     8316.92     8363.65    219.79 o
   0   7   2      485.93      467.00     26.96 o
   1   7   2      530.19      465.66     25.47 o
   2   7   2     1097.55      957.99     24.02 o
   3   7   2     2090.43     2130.52     48.97 o
   4   7   2       13.98        6.75      3.26 o
   5   7   2      391.15      404.58     10.91 o
   6   7   2      317.07      337.36     10.77 o
   7   7   2       47.32       68.54      6.52 o
   8   7   2       84.47       68.45      8.01 o
   9   7   2       71.19       79.56      9.00 o
  10   7   2        7.00       10.11     10.92 o
  11   7   2       18.01        8.62     15.30 o
 -12   8   2      116.59       96.48     32.88 o
 -11   8   2      109.08      189.79     17.78 o
 -10   8   2        8.76       31.76     10.98 o
  -9   8   2        4.15       19.65      9.62 o
  -8   8   2       27.84       36.96      7.94 o
  -7   8   2      519.53      530.89     14.87 o
  -6   8   2        4.64        9.04      4.70 o
  -5   8   2      329.26      398.29     12.67 o
  -4   8   2     1100.74      924.21     46.61 o
  -3   8   2      509.59      474.11     17.19 o
  -2   8   2       22.92       26.68      5.81 o
  -1   8   2     3332.79     3523.02     93.07 o
   0   8   2       14.30       11.06      4.68 o
   1   8   2     3967.04     4165.88     93.95 o
   2   8   2     1189.91     1175.53     29.38 o
   3   8   2      756.73      693.74     18.15 o
   4   8   2      514.04      541.59     24.33 o
   5   8   2      100.74      102.25      7.67 o
   6   8   2        7.69       16.48      5.44 o
   7   8   2       63.29       53.04      7.40 o
   8   8   2       81.28       89.00      9.23 o
   9   8   2      143.94      115.45      9.70 o
  10   8   2       59.09       54.73     12.02 o
 -12   9   2        6.82       -9.73     15.93 o
 -11   9   2        0.79       35.26     15.90 o
 -10   9   2        7.89        8.38     13.08 o
  -9   9   2      844.06      902.71     32.57 o
  -8   9   2       62.01       48.43      7.40 o
  -7   9   2      920.51      926.98     24.37 o
  -6   9   2        0.23        2.92      5.47 o
  -5   9   2      160.00      146.86      6.93 o
  -4   9   2        4.78       21.16      5.04 o
  -3   9   2      325.73      322.90     10.98 o
  -2   9   2       35.67       53.46      5.56 o
  -1   9   2       11.77        2.19      4.55 o
   0   9   2      240.06      282.32     17.75 o
   1   9   2        0.70       14.33      5.49 o
   2   9   2      265.71      308.21     18.03 o
   3   9   2        0.93       -1.42      3.91 o
   4   9   2      334.58      352.32     13.51 o
   5   9   2      150.42      160.40      8.01 o
   6   9   2      977.44      892.54     31.34 o
   7   9   2      224.37      197.60     12.61 o
   8   9   2       34.99       34.88     10.43 o
   9   9   2       33.88       23.27     10.70 o
  10   9   2       22.38       33.51     12.20 o
 -12  10   2       13.75       29.73     17.29 o
 -11  10   2        0.80       20.36     16.63 o
 -10  10   2       12.96       -6.81     12.58 o
  -9  10   2        2.48       -8.00     10.99 o
  -8  10   2        2.42        4.42      7.45 o
  -7  10   2       22.11       18.16      6.41 o
  -6  10   2       52.63       65.30      6.57 o
  -5  10   2     1468.62     1430.31     38.64 o
  -4  10   2      217.82      214.03      7.57 o
  -3  10   2      413.94      375.79     14.44 o
  -2  10   2      419.08      383.78     14.05 o
  -1  10   2      177.06      184.76      6.85 o
   0  10   2      204.35      209.31      8.19 o
   1  10   2       29.90       18.14      4.55 o
   2  10   2        0.25       -3.80      4.39 o
   3  10   2      269.08      281.79      9.42 o
   4  10   2       63.98       83.86      7.31 o
   5  10   2      365.91      350.87     17.11 o
   6  10   2      301.77      340.16     15.52 o
   7  10   2       31.40       41.65     10.44 o
   8  10   2        7.23       -3.33     11.39 o
   9  10   2        1.09       21.95     11.60 o
  10  10   2       19.44       21.28     12.71 o
 -11  11   2       51.53       51.94     17.21 o
 -10  11   2       16.58       37.10     13.19 o
  -9  11   2       45.49       52.19     12.24 o
  -8  11   2      218.42      204.35     10.75 o
  -7  11   2      379.92      384.94     13.96 o
  -6  11   2      143.31      214.82     13.56 o
  -5  11   2      431.25      406.45     13.88 o
  -4  11   2       40.03       66.12      6.73 o
  -3  11   2      135.25      112.35      6.87 o
  -2  11   2       60.89       75.13      7.83 o
  -1  11   2      501.19      551.21     16.67 o
   0  11   2       24.98       53.80      9.95 o
   1  11   2      654.87      643.03     26.99 o
   2  11   2      307.02      330.01     10.93 o
   3  11   2      191.98      196.33     11.41 o
   4  11   2       64.58       85.40      8.59 o
   5  11   2      117.43      149.90     10.21 o
   6  11   2       65.28       63.97     10.40 o
   7  11   2       24.27        6.25     10.97 o
   8  11   2       19.93       18.07     11.75 o
   9  11   2       11.45       19.28     12.67 o
 -11  12   2       64.63       93.00     18.60 o
 -10  12   2       22.50       21.09     22.40 o
  -9  12   2      108.67      177.98     15.62 o
  -8  12   2       20.45       21.03      9.51 o
  -7  12   2       90.19      114.13      8.70 o
  -6  12   2       12.39       16.73      7.91 o
  -5  12   2       55.44       49.17      7.88 o
  -4  12   2       20.46       38.24      6.91 o
  -3  12   2      299.55      299.02     11.74 o
  -2  12   2        2.15        6.09      6.94 o
  -1  12   2      723.00      686.70     20.24 o
   0  12   2      166.14      181.02      8.27 o
   1  12   2      199.14      194.47      7.98 o
   2  12   2      419.04      367.76     11.33 o
   3  12   2       26.70       15.72      6.69 o
   4  12   2        1.39       -3.49      8.57 o
   5  12   2       11.22        9.62      9.81 o
   6  12   2       13.37        7.65     10.78 o
   7  12   2       48.12       82.98     12.81 o
   8  12   2       61.93       70.37     18.32 o
   9  12   2        3.03       -5.04     13.02 o
 -10  13   2       17.36       16.60     23.37 o
  -9  13   2      298.25      350.02     20.43 o
  -8  13   2       15.51       14.08     10.42 o
  -7  13   2      200.59      216.38     13.11 o
  -6  13   2       19.20       15.65      8.46 o
  -5  13   2       52.38       69.80      8.63 o
  -4  13   2       57.45       54.99      8.36 o
  -3  13   2      106.30      137.95     11.19 o
  -2  13   2       50.53       26.57      7.66 o
  -1  13   2      321.41      398.00     14.07 o
   0  13   2       42.35       42.88      6.80 o
   1  13   2       53.20       59.11      6.95 o
   2  13   2        0.18        1.84      5.92 o
   3  13   2       75.85       74.78      9.43 o
   4  13   2      189.18      203.48     12.28 o
   5  13   2        0.30       -5.52     10.64 o
   6  13   2       57.60       60.79     12.00 o
   7  13   2        4.53       -6.47     12.09 o
   8  13   2        0.38      -13.06     13.06 o
  -9  14   2        1.97        3.56     14.81 o
  -8  14   2       12.73       16.26     11.80 o
  -7  14   2       11.65       20.66     10.95 o
  -6  14   2       35.19       28.17      9.43 o
  -5  14   2      666.31      694.27     24.03 o
  -4  14   2       30.45       11.56      8.58 o
  -3  14   2      172.95      161.14     10.17 o
  -2  14   2       35.79       23.03      7.24 o
  -1  14   2       51.65       33.27      7.30 o
   0  14   2       63.82       49.32      7.31 o
   1  14   2        5.47       -6.95     10.38 o
   2  14   2        3.00       -3.60      7.26 o
   3  14   2       78.20       97.38      9.43 o
   4  14   2        7.77       -1.17      9.85 o
   5  14   2      156.69      145.45     13.70 o
   6  14   2      102.38      120.42     13.72 o
   7  14   2        0.08        8.49     12.93 o
  -8  15   2       15.31       35.84     18.99 o
  -7  15   2        3.05        9.73     11.57 o
  -6  15   2       25.01        5.61     10.95 o
  -5  15   2       77.93      105.09     10.78 o
  -4  15   2        5.85       -9.24      9.24 o
  -3  15   2       19.23       42.95      9.13 o
  -2  15   2       54.79       55.23      9.06 o
  -1  15   2      172.89      196.60     10.03 o
   0  15   2       21.97       27.78      8.73 o
   1  15   2      357.30      374.52     15.70 o
   2  15   2        0.26       -0.48      8.78 o
   3  15   2       15.76       12.86      8.88 o
   4  15   2        7.55       -6.38     10.44 o
   5  15   2        1.01       -2.53     12.03 o
   6  15   2        5.70      -12.97     12.97 o
   7  15   2        2.19        1.36     13.65 o
  -8  16   2        3.86       16.18     16.05 o
  -7  16   2       12.48       18.65     15.85 o
  -6  16   2       28.05       36.90     12.88 o
  -5  16   2       14.41        2.51     18.59 o
  -4  16   2        1.11       -5.82      9.96 o
  -3  16   2        4.80        4.30     10.71 o
  -2  16   2       19.14        9.85      8.44 o
  -1  16   2       17.15       13.14      9.03 o
   0  16   2        0.53        2.68      9.16 o
   1  16   2       12.59       21.93     13.01 o
   2  16   2        1.60       -8.90      9.51 o
   3  16   2        6.06       15.39      9.56 o
   4  16   2        0.84       -2.87     10.63 o
   5  16   2       20.97       19.47     14.85 o
   6  16   2        2.77       16.52     14.32 o
  -6  17   2        5.89        9.51     12.63 o
  -5  17   2       27.48       23.24     12.43 o
  -4  17   2       18.86       -7.57     13.86 o
  -3  17   2       67.86       59.65     10.45 o
  -2  17   2       24.23       13.30     10.92 o
  -1  17   2        8.65       -1.22      9.90 o
   0  17   2      104.69      114.67     12.53 o
   1  17   2       49.85       47.80     11.98 o
   2  17   2        9.90        1.40     10.38 o
   3  17   2        8.75       -1.99     10.13 o
   4  17   2       70.75       67.05     12.46 o
   5  17   2        4.50        4.15     11.76 o
  -5  18   2       26.89       22.40     15.36 o
  -4  18   2       68.29       76.57     12.65 o
  -3  18   2       31.23       33.49     11.78 o
  -2  18   2        1.39        2.50     10.51 o
  -1  18   2       39.99       42.19     13.05 o
   0  18   2       10.53       -8.33     12.11 o
   1  18   2       34.58       18.37     12.42 o
   2  18   2        5.61       -1.04     10.95 o
   3  18   2        2.77       13.58     11.81 o
  -2  19   2        7.54       -0.61     14.93 o
  -1  19   2       18.65       18.67     13.58 o
   0  19   2        6.28       -5.24     13.24 o
 -14   1   3        7.80       29.71     22.22 o
 -13   1   3       78.49       48.37     15.83 o
 -12   1   3       70.66       74.57     14.58 o
 -11   1   3        4.08       24.47      9.16 o
 -10   1   3      547.43      500.12     19.95 o
  -9   1   3        1.66       -5.50      5.50 o
  -8   1   3        9.45       15.71      6.41 o
  -7   1   3      760.14      779.45     24.32 o
  -6   1   3     5494.80     5934.12    143.71 o
  -5   1   3     3226.30     3133.46     82.26 o
  -4   1   3      502.72      641.20     25.16 o
  -3   1   3     1992.07     1457.23     35.13 o
  -2   1   3     3010.45     3024.61     55.83 o
  -1   1   3     1179.05      969.50     18.73 o
   0   1   3       49.40       83.81      3.69 o
   1   1   3      461.19      382.19     13.16 o
   2   1   3     1433.38     1305.66     42.43 o
   3   1   3     2836.72     3152.62    101.40 o
   4   1   3      213.90      176.84     16.82 o
   5   1   3      900.78      925.37     25.15 o
   6   1   3       56.62       43.51      4.20 o
   7   1   3       76.87       93.99      6.09 o
   8   1   3        0.75        0.25      5.47 o
   9   1   3       44.50       39.04      9.17 o
  10   1   3       26.36       62.40      9.71 o
  11   1   3        9.02       19.98     13.11 o
 -14   2   3      120.89       76.96     17.87 o
 -13   2   3        0.97       10.18     15.73 o
 -12   2   3        2.44       15.32     22.06 o
 -11   2   3      423.84      467.84     19.84 o
 -10   2   3      461.32      376.35     16.75 o
  -9   2   3     1476.27     1489.75     40.30 o
  -8   2   3      178.13      168.21      6.44 o
  -7   2   3      128.01      133.74      5.93 o
  -6   2   3      152.37       90.42      4.89 o
  -5   2   3       24.62       31.75      6.29 o
  -4   2   3      211.46      122.02      4.48 o
  -3   2   3     2356.64     2759.36     53.41 o
  -2   2   3    10678.82     9634.07    193.89 o
  -1   2   3    15044.31    15055.96    319.86 o
   0   2   3     1746.32     1520.30     37.97 o
   1   2   3     8401.26     7432.18    195.73 o
   2   2   3      931.73      793.04     23.48 o
   3   2   3     1006.88      733.90     24.55 o
   4   2   3       93.44      190.08     10.06 o
   5   2   3      288.53      299.57      9.63 o
   6   2   3       38.81       40.26      4.60 o
   7   2   3        6.80        0.69      4.23 o
   8   2   3      106.80      106.02      6.51 o
   9   2   3      127.57      102.94      9.33 o
  10   2   3       29.83       38.14      9.56 o
  11   2   3       47.87       51.81     13.44 o
 -13   3   3       14.81        4.61     18.78 o
 -12   3   3        1.80       14.07     13.64 o
 -11   3   3      115.86      129.71     10.28 o
 -10   3   3      131.89       87.42      8.84 o
  -9   3   3       59.96       83.52     12.89 o
  -8   3   3      118.15      132.87     15.46 o
  -7   3   3     1066.97      986.56     41.95 o
  -6   3   3     1329.24     1304.79     35.01 o
  -5   3   3     2127.57     1814.10     44.62 o
  -4   3   3      100.78       59.32      3.62 o
  -3   3   3       43.42       18.11      5.39 o
  -2   3   3      274.93      436.58      9.99 o
  -1   3   3      943.68      848.02     18.49 o
   0   3   3       92.89      156.57      8.81 o
   1   3   3      180.10      155.70      5.53 o
   2   3   3      642.64      613.21     18.56 o
   3   3   3     2416.92     2839.55     75.00 o
   4   3   3      364.50      299.66     10.84 o
   5   3   3     1529.22     1591.45     36.57 o
   6   3   3       40.42       89.46      5.03 o
   7   3   3       12.75        9.76      4.41 o
   8   3   3       37.23       71.43      9.31 o
   9   3   3       12.04       19.08      7.51 o
  10   3   3        8.77       20.49     11.46 o
  11   3   3        0.39       -8.72     15.35 o
 -13   4   3        4.21        4.25     16.67 o
 -12   4   3       19.08       47.63     14.49 o
 -11   4   3       28.70       23.87     10.40 o
 -10   4   3       30.36       23.67      8.41 o
  -9   4   3       53.09       51.48      7.28 o
  -8   4   3       55.07       75.82      5.97 o
  -7   4   3       59.02       57.49      4.16 o
  -6   4   3        0.91        7.78      3.68 o
  -5   4   3     1400.02     1404.93     32.25 o
  -4   4   3        7.63        5.96      2.41 o
  -3   4   3      188.86      130.24      5.52 o
  -2   4   3      585.53      548.05     12.34 o
  -1   4   3       20.87       41.41      6.17 o
   0   4   3      391.34      449.91     13.39 o
   1   4   3      384.57      322.58     25.91 o
   2   4   3     1758.87     1902.60     46.08 o
   3   4   3      328.56      412.90     10.86 o
   4   4   3      192.99      276.23     18.48 o
   5   4   3        3.02        6.52      2.81 o
   6   4   3       52.43       35.80      4.86 o
   7   4   3       61.90       59.59      5.96 o
   8   4   3        0.26       -0.05      6.83 o
   9   4   3        2.38        9.25      7.71 o
  10   4   3       39.27       38.70      9.76 o
  11   4   3        0.14        3.37     13.52 o
 -13   5   3       84.09       62.30     17.78 o
 -12   5   3        1.43       15.56     14.41 o
 -11   5   3       32.50       51.03     11.30 o
 -10   5   3       55.91       33.47      8.55 o
  -9   5   3       12.08       -0.54      7.61 o
  -8   5   3       93.20      102.99      7.11 o
  -7   5   3        4.56       13.26      4.90 o
  -6   5   3     3838.04     3846.22     92.99 o
  -5   5   3     1360.40     1098.28     25.64 o
  -4   5   3       63.37       72.20      5.35 o
  -3   5   3     2592.26     2165.99     46.57 o
  -2   5   3     7174.90     7672.67    187.03 o
  -1   5   3     2103.25     2030.97     53.67 o
   0   5   3       81.81      137.90      8.14 o
   1   5   3     1336.03     1421.72     32.77 o
   2   5   3      250.18      198.75      6.79 o
   3   5   3     1620.53     1714.28     45.22 o
   4   5   3        8.27       12.63      3.22 o
   5   5   3     1660.20     1684.24     41.07 o
   6   5   3       21.48       18.20      3.25 o
   7   5   3      203.23      214.92     11.86 o
   8   5   3       24.76       27.28      7.22 o
   9   5   3        4.73       -6.97      8.03 o
  10   5   3        3.16        3.23      9.00 o
 -13   6   3       32.68       13.09     17.24 o
 -12   6   3        1.57        0.52     14.95 o
 -11   6   3      279.12      325.76     17.88 o
 -10   6   3        8.59       17.91      8.92 o
  -9   6   3      883.49      952.21     33.69 o
  -8   6   3       84.45       64.64      7.08 o
  -7   6   3       12.41       17.64      4.70 o
  -6   6   3      772.36      601.27     15.05 o
  -5   6   3       96.36       85.73      5.09 o
  -4   6   3      920.51      771.22     27.44 o
  -3   6   3      935.54      964.64     39.12 o
  -2   6   3      312.23      251.60     11.81 o
  -1   6   3     3601.00     3987.28     97.48 o
   0   6   3       76.49       92.21      5.57 o
   1   6   3     5796.04     5813.60    123.49 o
   2   6   3       23.61       17.39      4.25 o
   3   6   3     1970.17     1790.58     43.97 o
   4   6   3      532.07      599.35     15.87 o
   5   6   3        2.59       10.44      3.46 o
   6   6   3      134.58      147.79      6.69 o
   7   6   3        0.65       -5.79      5.79 o
   8   6   3      152.44      148.76      9.43 o
   9   6   3      184.25      170.01     10.70 o
  10   6   3       43.28       53.67      9.69 o
 -13   7   3       14.15       22.35     16.60 o
 -12   7   3        1.46        4.55     15.09 o
 -11   7   3        0.09       11.08     11.45 o
 -10   7   3       50.00       54.36     10.84 o
  -9   7   3        3.57       11.23      9.20 o
  -8   7   3      104.77       83.13     13.61 o
  -7   7   3     1130.76     1170.08     29.43 o
  -6   7   3      492.66      471.48     13.53 o
  -5   7   3     1362.27     1431.72     38.42 o
  -4   7   3       77.83       32.90      8.73 o
  -3   7   3       91.79      130.27     11.38 o
  -2   7   3     1096.10     1555.21     41.67 o
  -1   7   3      620.96      568.30     15.17 o
   0   7   3     1233.68     1528.19     35.07 o
   1   7   3       75.94      115.07      4.55 o
   2   7   3       10.40        7.78      4.94 o
   3   7   3      878.38     1077.02     27.09 o
   4   7   3      261.91      270.79     20.82 o
   5   7   3      762.57      760.67     19.81 o
   6   7   3       58.37       81.11      6.39 o
   7   7   3      194.40      144.22      8.84 o
   8   7   3      113.63      133.22      9.67 o
   9   7   3        4.07       10.58      8.69 o
  10   7   3       59.01       81.39     10.46 o
 -12   8   3       28.42       32.61     16.33 o
 -11   8   3       89.62       72.43     12.54 o
 -10   8   3        1.58        1.83      9.75 o
  -9   8   3      253.95      289.53     13.94 o
  -8   8   3       99.82       92.43      9.95 o
  -7   8   3       42.65       21.01      5.38 o
  -6   8   3       12.52        8.89      5.45 o
  -5   8   3      239.33      202.34      7.98 o
  -4   8   3      275.93      252.44      9.26 o
  -3   8   3     1230.75     1207.82     28.16 o
  -2   8   3     2790.73     2883.88     76.37 o
  -1   8   3       64.85       54.09      4.75 o
   0   8   3       57.98       88.26      4.32 o
   1   8   3       69.58       59.75      4.88 o
   2   8   3      791.69      850.89     20.40 o
   3   8   3      170.81      166.97      7.64 o
   4   8   3      296.29      347.84     13.56 o
   5   8   3       22.72       23.74      6.25 o
   6   8   3      177.75      232.52     20.81 o
   7   8   3       80.05       82.32     10.54 o
   8   8   3        0.04        1.72      8.01 o
   9   8   3        0.02       11.67      9.52 o
  10   8   3       35.80       35.97     12.49 o
 -12   9   3       42.64       57.63     28.81 o
 -11   9   3        1.10       -0.95     12.48 o
 -10   9   3        3.00       10.86     11.37 o
  -9   9   3      323.62      271.64     13.82 o
  -8   9   3       56.41       52.50      7.64 o
  -7   9   3        6.77       -2.11      5.77 o
  -6   9   3      364.06      316.39     11.82 o
  -5   9   3     2446.21     2418.59     64.18 o
  -4   9   3        1.68       12.11      5.39 o
  -3   9   3      683.50      727.67     21.29 o
  -2   9   3      129.16      119.21      6.24 o
  -1   9   3        5.11       -1.77      4.57 o
   0   9   3       10.88        4.67      4.05 o
   1   9   3       83.75       68.31      4.38 o
   2   9   3      788.60      878.17     24.91 o
   3   9   3       63.49       93.21      5.53 o
   4   9   3      173.11      207.45      8.67 o
   5   9   3      475.78      437.70     18.08 o
   6   9   3       69.42       73.96     12.33 o
   7   9   3       27.82       30.91     10.87 o
   8   9   3       21.89       13.29     11.17 o
   9   9   3        2.09        1.27     12.04 o
 -12  10   3        0.63        7.40     17.42 o
 -11  10   3      364.17      364.53     20.57 o
 -10  10   3        0.09        1.73     12.18 o
  -9  10   3      244.36      287.78     14.60 o
  -8  10   3        1.99        2.65      7.72 o
  -7  10   3       83.07       55.87      8.64 o
  -6  10   3      358.37      340.44     12.63 o
  -5  10   3       30.40       27.42      6.14 o
  -4  10   3      366.49      356.11     12.73 o
  -3  10   3      210.57      180.04     14.98 o
  -2  10   3       49.60       60.14      6.95 o
  -1  10   3      545.95      635.39     26.10 o
   0  10   3       42.97       90.86     13.08 o
   1  10   3      799.00      823.75     23.22 o
   2  10   3       17.75       18.19      4.96 o
   3  10   3      885.04      807.56     25.67 o
   4  10   3      460.93      439.57     16.46 o
   5  10   3        5.09        0.26      9.70 o
   6  10   3        3.93        5.70     10.00 o
   7  10   3        3.26      -10.67     10.67 o
   8  10   3      119.34      115.51     12.89 o
   9  10   3        6.64       13.24     13.12 o
 -11  11   3        4.62       12.48     17.78 o
 -10  11   3        0.52        0.78     17.12 o
  -9  11   3      219.07      238.78     13.53 o
  -8  11   3       30.07        3.31      7.60 o
  -7  11   3      884.40      974.87     28.30 o
  -6  11   3       73.37       54.19      7.96 o
  -5  11   3        1.20       -6.42      6.42 o
  -4  11   3        7.42        9.91      6.47 o
  -3  11   3       88.77       79.40      9.68 o
  -2  11   3        8.59        8.67      6.69 o
  -1  11   3      293.03      295.46     10.04 o
   0  11   3      230.32      253.55      9.02 o
   1  11   3       40.38       55.51      5.17 o
   2  11   3       34.04       45.41      4.97 o
   3  11   3       70.21       66.65      8.80 o
   4  11   3       89.60       85.42      9.58 o
   5  11   3       42.67       46.99     10.96 o
   6  11   3        1.62      -11.27     11.38 o
   7  11   3       78.07       52.91     12.24 o
   8  11   3       11.04       17.79     12.58 o
 -11  12   3        3.50       11.96     18.14 o
 -10  12   3       13.95       13.00     13.74 o
  -9  12   3       84.71       97.41     11.43 o
  -8  12   3       74.44       79.65      9.03 o
  -7  12   3       13.86       -3.47      8.55 o
  -6  12   3       23.53       15.61      8.28 o
  -5  12   3       32.44       39.43      7.36 o
  -4  12   3      480.86      491.77     16.47 o
  -3  12   3     1443.97     1557.96     42.26 o
  -2  12   3      485.11      465.36     17.18 o
  -1  12   3       10.47        8.48      6.01 o
   0  12   3      253.62      237.76     12.38 o
   1  12   3      243.28      258.70      9.13 o
   2  12   3      117.53      125.68      8.77 o
   3  12   3        0.43       -8.91      8.91 o
   4  12   3        0.63      -10.43     10.43 o
   5  12   3       24.66        6.67     11.03 o
   6  12   3       69.14       87.28     12.95 o
   7  12   3        0.04      -12.82     12.82 o
   8  12   3       11.96        0.73     13.22 o
 -10  13   3        0.79       18.12     14.23 o
  -9  13   3       64.75       57.30     11.60 o
  -8  13   3       98.45      104.92     11.67 o
  -7  13   3        0.97       -0.16      9.25 o
  -6  13   3       17.36        5.51      8.65 o
  -5  13   3      388.48      445.15     17.73 o
  -4  13   3      198.13      164.89     14.85 o
  -3  13   3       49.73      105.52     11.63 o
  -2  13   3        0.47        0.44      7.62 o
  -1  13   3       10.12       15.36      6.70 o
   0  13   3       11.53       12.79      7.48 o
   1  13   3       90.04       76.95      8.51 o
   2  13   3      137.70      140.60     11.29 o
   3  13   3       20.72        1.03      8.04 o
   4  13   3        5.56        2.37     11.39 o
   5  13   3       38.87       28.87     12.41 o
   6  13   3       40.03       33.41     12.72 o
   7  13   3       15.09        2.16     13.64 o
  -9  14   3       94.00      106.36     12.95 o
  -8  14   3       39.02       63.14     12.04 o
  -7  14   3       67.26       71.86     10.56 o
  -6  14   3       15.85        7.15      9.39 o
  -5  14   3        5.21       -2.28      8.94 o
  -4  14   3       44.99       21.49      9.11 o
  -3  14   3      297.32      295.55     13.42 o
  -2  14   3        0.01       -1.80      7.28 o
  -1  14   3      284.75      293.72     12.92 o
   0  14   3        3.88       -4.96      7.82 o
   1  14   3       19.05       18.80      8.66 o
   2  14   3       49.41       42.57      9.17 o
   3  14   3       60.36       47.80     10.04 o
   4  14   3       25.82       13.71     12.28 o
   5  14   3       60.29       61.79     13.43 o
   6  14   3        8.87      -11.64     13.28 o
   7  14   3        7.29       18.47     14.07 o
  -8  15   3       40.05       54.41     12.60 o
  -7  15   3      209.72      233.42     15.05 o
  -6  15   3       39.65       48.34     10.40 o
  -5  15   3        0.33       -9.71      9.71 o
  -4  15   3       33.84       -3.61      9.66 o
  -3  15   3        0.83       -3.92      8.87 o
  -2  15   3       40.17       30.54      9.08 o
  -1  15   3       92.06       74.23      9.42 o
   0  15   3       36.84       50.01     10.66 o
   1  15   3       23.03       32.56      9.48 o
   2  15   3       49.31       52.96      9.75 o
   3  15   3       53.49       19.93     10.70 o
   4  15   3        0.04       -5.03     10.89 o
   5  15   3        9.93        9.02     13.38 o
   6  15   3       13.86        2.79     14.08 o
  -7  16   3       12.88       24.99     12.59 o
  -6  16   3        0.68       -2.25     14.00 o
  -5  16   3       23.06        3.93     12.53 o
  -4  16   3       14.05        5.70     11.98 o
  -3  16   3      107.58      115.44     10.60 o
  -2  16   3       55.79       47.78     10.03 o
  -1  16   3       11.13       -1.32     11.14 o
   0  16   3        4.75        5.29     10.97 o
   1  16   3       14.70       12.81      9.97 o
   2  16   3       13.12       17.98     11.39 o
   3  16   3        0.27       -3.55     11.76 o
   4  16   3        8.93       11.88     11.58 o
   5  16   3        6.41       12.35     12.08 o
  -6  17   3        1.00      -13.21     23.96 o
  -5  17   3        1.54       23.69     14.80 o
  -4  17   3       92.51       88.63     14.07 o
  -3  17   3        4.92        0.35     10.19 o
  -2  17   3       28.48       24.61     12.51 o
  -1  17   3       28.25       27.50     12.24 o
   0  17   3        9.96      -11.90     11.90 o
   1  17   3       69.76       64.78     11.21 o
   2  17   3        5.31       11.68     12.06 o
   3  17   3       16.68       20.93     12.60 o
  -4  18   3       10.04       -8.45     22.28 o
  -3  18   3        0.25      -12.91     13.09 o
  -2  18   3       28.95       37.99     13.02 o
  -1  18   3        1.64      -12.73     12.73 o
   0  18   3       31.98       19.01     12.76 o
   1  18   3       18.93       11.96     12.54 o
 -14   0   4       29.38       11.73     24.25 o
 -13   0   4       22.06       47.41     22.37 o
 -12   0   4      101.44      141.46     16.25 o
 -11   0   4      203.27      168.85     15.93 o
 -10   0   4        8.95       -4.39     11.34 o
  -9   0   4     2871.12     2698.02    126.49 o
  -8   0   4      186.04      202.52     14.12 o
  -7   0   4     1007.69      942.16     36.77 o
  -6   0   4      429.74      363.66     16.21 o
  -5   0   4     2959.49     3332.43    124.31 o
  -4   0   4     1155.83     1118.01     32.81 o
  -3   0   4     2400.66     2456.57     63.90 o
  -2   0   4     2569.10     2438.38     69.12 o
  -1   0   4     5725.94     5065.88    122.07 o
   0   0   4      245.85      223.01      7.93 o
   1   0   4     4697.57     4259.27    134.99 o
   2   0   4      102.30      107.67      7.13 o
   3   0   4        7.94       -5.81      5.81 o
   4   0   4      239.47      233.90     10.91 o
   5   0   4       22.23       41.58      5.53 o
   6   0   4       37.23       40.61      6.24 o
   7   0   4       77.28       70.70      7.63 o
   8   0   4       23.41       17.37     10.97 o
   9   0   4       72.36       67.11     15.56 o
  10   0   4        5.52        2.97     11.64 o
 -14   1   4        6.83        9.99     16.59 o
 -13   1   4       86.92       58.99     16.66 o
 -12   1   4        1.60       14.19     10.41 o
 -11   1   4       13.10       14.13      9.04 o
 -10   1   4       40.18       32.29      8.29 o
  -9   1   4      155.15      158.26      9.71 o
  -8   1   4      224.79      197.91      8.77 o
  -7   1   4      152.85      145.85      7.12 o
  -6   1   4      390.08      443.70     16.75 o
  -5   1   4     3889.48     3747.84     91.55 o
  -4   1   4      144.31      166.52      7.84 o
  -3   1   4     1317.20     1041.97     25.66 o
  -2   1   4     1300.11     1126.90     22.02 o
  -1   1   4      178.86      397.17     10.96 o
   0   1   4     2569.01     2548.48     58.98 o
   1   1   4      566.64      592.17     13.72 o
   2   1   4       69.25       74.42      8.27 o
   3   1   4       88.59       65.39      5.97 o
   4   1   4       16.46        0.93      4.75 o
   5   1   4      900.39      844.17     23.17 o
   6   1   4        0.69       -0.70      4.08 o
   7   1   4      265.37      275.34      9.94 o
   8   1   4        1.96       -8.30      8.30 o
   9   1   4        0.23        6.07      8.35 o
  10   1   4        4.88       11.58      9.75 o
 -13   2   4        2.29        0.59     15.32 o
 -12   2   4       11.33       18.43     10.34 o
 -11   2   4       14.28       20.76      9.19 o
 -10   2   4       29.57       20.32      8.17 o
  -9   2   4       74.14       93.55     13.63 o
  -8   2   4       76.57       87.22     14.29 o
  -7   2   4      254.82      215.32      9.13 o
  -6   2   4       14.94       15.42      4.88 o
  -5   2   4      182.06      254.00     17.86 o
  -4   2   4       37.96       52.30      4.22 o
  -3   2   4        3.93        4.53      2.29 o
  -2   2   4      519.11      560.47     11.85 o
  -1   2   4      169.92      173.93      9.72 o
   0   2   4       62.44       87.72      7.78 o
   1   2   4      150.23      162.02      9.85 o
   2   2   4       29.98       27.59      4.33 o
   3   2   4      146.66      148.78     10.41 o
   4   2   4      136.36      125.67     17.86 o
   5   2   4       58.43       50.47      5.74 o
   6   2   4        9.12       -0.63      4.15 o
   7   2   4       79.97       57.39      6.39 o
   8   2   4        0.32       -0.82      6.77 o
   9   2   4        0.58       -5.93      8.85 o
  10   2   4        5.18        1.78      9.75 o
 -13   3   4       77.71       75.21     16.90 o
 -12   3   4        9.84       35.39     11.85 o
 -11   3   4        5.20        2.18      9.23 o
 -10   3   4        3.50        1.73      8.39 o
  -9   3   4      170.61      181.08      8.97 o
  -8   3   4       78.01       52.76      6.49 o
  -7   3   4        1.86       -5.15      5.15 o
  -6   3   4      523.21      567.89     16.32 o
  -5   3   4     3018.56     2953.92     67.08 o
  -4   3   4      361.40      486.41     10.86 o
  -3   3   4     6169.90     5397.32    115.39 o
  -2   3   4     3889.48     3437.55     69.37 o
  -1   3   4      959.81     1298.01     26.53 o
   0   3   4     3721.27     3643.02     82.11 o
   1   3   4      158.81      151.34      4.32 o
   2   3   4       77.75       74.95      4.39 o
   3   3   4       41.94       48.19      5.54 o
   4   3   4        0.77       -1.90      5.68 o
   5   3   4     1960.93     1933.91     51.64 o
   6   3   4       57.57       54.16      3.94 o
   7   3   4      250.01      251.61      9.13 o
   8   3   4        4.72        1.71      6.82 o
   9   3   4        0.33        4.50      8.13 o
  10   3   4       24.80       26.24     10.03 o
 -13   4   4       31.36       33.90     16.12 o
 -12   4   4       45.51       65.83     12.75 o
 -11   4   4       33.81       50.94      9.80 o
 -10   4   4        8.26        8.17      8.46 o
  -9   4   4     1359.51     1270.78     38.58 o
  -8   4   4      256.01      280.59     22.52 o
  -7   4   4      941.02      886.59     24.43 o
  -6   4   4     1689.83     1576.45     38.71 o
  -5   4   4      467.93      495.07     22.52 o
  -4   4   4      470.18      337.18     14.28 o
  -3   4   4       39.24        9.68      2.59 o
  -2   4   4       68.31      162.50      4.94 o
  -1   4   4     2422.05     2282.89     49.13 o
   0   4   4      283.22      449.66     19.86 o
   1   4   4     6362.19     6282.42    151.60 o
   2   4   4       25.04       15.04      2.94 o
   3   4   4      995.45     1055.33     31.47 o
   4   4   4        4.22        5.93      9.20 o
   5   4   4        0.49        8.84      3.00 o
   6   4   4      124.12       96.59      5.32 o
   7   4   4       31.53       29.47      5.55 o
   8   4   4        0.89       -1.26      7.12 o
   9   4   4      149.80      128.09      9.53 o
  10   4   4       18.17       35.78      9.37 o
 -13   5   4       53.93       55.04     17.00 o
 -12   5   4       14.00       28.85     12.37 o
 -11   5   4        1.21        1.99     10.05 o
 -10   5   4      127.98       89.19      9.77 o
  -9   5   4       75.97       76.31      7.63 o
  -8   5   4      474.59      409.62     15.08 o
  -7   5   4      262.95      225.22      8.59 o
  -6   5   4      353.50      330.73     13.75 o
  -5   5   4     1159.63     1054.19     38.45 o
  -4   5   4       89.34       57.50      5.62 o
  -3   5   4     1600.70     1524.48     33.87 o
  -2   5   4      170.39      124.14      5.77 o
  -1   5   4      159.09      161.75     15.90 o
   0   5   4       11.81       39.38      8.93 o
   1   5   4       81.64       89.25      8.66 o
   2   5   4      135.01      144.59      5.91 o
   3   5   4     1130.19     1093.50     27.24 o
   4   5   4        1.54        9.52      3.18 o
   5   5   4      643.84      622.09     16.24 o
   6   5   4       77.30       99.89      6.11 o
   7   5   4      104.70       84.30      6.46 o
   8   5   4        3.06       -0.84      7.42 o
   9   5   4        8.35       -0.65      8.21 o
  10   5   4       10.00       22.63      9.54 o
 -13   6   4        8.77       20.89     16.58 o
 -12   6   4        0.48        6.84     12.64 o
 -11   6   4       76.92       62.07     10.62 o
 -10   6   4      272.34      290.02     13.99 o
  -9   6   4        2.65        6.79      8.36 o
  -8   6   4        1.68        4.00      6.69 o
  -7   6   4      402.14      393.11     13.13 o
  -6   6   4     1077.23     1077.16     27.44 o
  -5   6   4       64.79       27.82      4.80 o
  -4   6   4      270.84      216.83     10.29 o
  -3   6   4     1165.11     1201.09     29.88 o
  -2   6   4      518.98      408.09     10.58 o
  -1   6   4       28.64       31.79      4.39 o
   0   6   4       19.69       24.51      3.29 o
   1   6   4      879.88      988.52     24.99 o
   2   6   4      603.52      590.11     17.21 o
   3   6   4       49.03       39.55      4.95 o
   4   6   4       91.25      136.33     13.73 o
   5   6   4      205.48      204.64     10.97 o
   6   6   4       11.06       -0.13      5.41 o
   7   6   4       33.21       24.10      7.22 o
   8   6   4       45.09       44.95      8.22 o
   9   6   4       34.84       17.31      8.96 o
 -13   7   4       63.27       31.33     16.87 o
 -12   7   4      146.97      198.23     15.84 o
 -11   7   4      189.63      180.02     12.61 o
 -10   7   4       11.21       25.31      9.78 o
  -9   7   4       10.87       21.38      8.50 o
  -8   7   4      112.24       91.90      7.16 o
  -7   7   4       11.84        9.98      5.83 o
  -6   7   4       82.69       94.00      5.89 o
  -5   7   4     1187.74     1087.78     29.82 o
  -4   7   4        1.23       16.14      4.50 o
  -3   7   4     4081.12     3854.51     93.73 o
  -2   7   4     2652.60     2508.95     66.66 o
  -1   7   4       63.48       68.26      6.36 o
   0   7   4     1088.04     1121.98     24.56 o
   1   7   4       76.09       71.00      4.70 o
   2   7   4       20.30       10.82      4.24 o
   3   7   4        5.30       -1.17      6.40 o
   4   7   4       94.26      110.37      5.40 o
   5   7   4      477.71      475.39     18.62 o
   6   7   4       47.60       56.76      7.60 o
   7   7   4       51.13       38.28     11.24 o
   8   7   4       33.30       43.61      8.35 o
   9   7   4       17.98       21.05      9.05 o
 -12   8   4       26.94       27.50     13.74 o
 -11   8   4       10.95       17.25     12.62 o
 -10   8   4       73.11       83.70     10.54 o
  -9   8   4      993.22      927.13     33.57 o
  -8   8   4      621.23      634.48     40.61 o
  -7   8   4      596.22      605.12     17.12 o
  -6   8   4       94.40       90.56      6.62 o
  -5   8   4      731.80      695.00     20.20 o
  -4   8   4        2.55        5.90      3.61 o
  -3   8   4      219.18      189.69      7.09 o
  -2   8   4        9.79       14.98      4.77 o
  -1   8   4      128.37      149.06      5.78 o
   0   8   4        3.46        1.06      2.29 o
   1   8   4      793.12      763.54     18.63 o
   2   8   4       94.38      108.97      5.81 o
   3   8   4      468.08      455.44     19.26 o
   4   8   4      112.89      137.45      8.85 o
   5   8   4      317.20      332.97     15.01 o
   6   8   4       92.64       57.82     16.54 o
   7   8   4       16.42       18.98     10.29 o
   8   8   4       10.46        7.07     11.40 o
   9   8   4      135.20      123.90     13.36 o
 -12   9   4       11.50       15.65     13.65 o
 -11   9   4       46.91       52.88     13.45 o
 -10   9   4      103.35       96.10     11.27 o
  -9   9   4      228.30      237.84     11.73 o
  -8   9   4       13.13        7.15      7.39 o
  -7   9   4       24.38       29.83      6.49 o
  -6   9   4      539.87      525.46     16.66 o
  -5   9   4        4.64       10.59      5.83 o
  -4   9   4      324.37      360.52     23.12 o
  -3   9   4      328.83      286.85     12.06 o
  -2   9   4        2.19        1.90      5.11 o
  -1   9   4       96.65       93.55      5.32 o
   0   9   4       78.01       95.08      7.15 o
   1   9   4       92.60       77.22      5.36 o
   2   9   4      317.06      364.60     13.58 o
   3   9   4      537.49      524.01     18.23 o
   4   9   4       10.79       15.44      7.58 o
   5   9   4      642.26      646.70     28.56 o
   6   9   4      125.17      158.43     12.58 o
   7   9   4       12.07       14.46     11.20 o
   8   9   4        7.48       18.05     19.63 o
 -11  10   4       69.33       59.44     14.28 o
 -10  10   4       56.59       59.11     11.58 o
  -9  10   4       16.62       28.79      8.88 o
  -8  10   4       62.26       55.61      7.95 o
  -7  10   4      552.71      576.08     18.59 o
  -6  10   4      463.90      429.82     14.95 o
  -5  10   4       38.40       32.60      6.64 o
  -4  10   4       29.73        9.45      6.37 o
  -3  10   4        2.67       -3.63      5.48 o
  -2  10   4     1001.52     1073.16     29.99 o
  -1  10   4      169.64      156.97      6.76 o
   0  10   4      230.26      245.84      8.26 o
   1  10   4       35.15       23.71      5.74 o
   2  10   4     1080.16     1170.36     32.43 o
   3  10   4        0.49       -2.11      7.88 o
   4  10   4      335.33      376.19     19.98 o
   5  10   4        1.17       -4.56     10.79 o
   6  10   4        0.16       14.02     11.09 o
   7  10   4       12.72        1.48     12.19 o
   8  10   4        1.57        1.03     12.70 o
 -11  11   4       19.31       15.41     14.11 o
 -10  11   4       30.60       53.57     13.69 o
  -9  11   4        6.10        6.83      9.15 o
  -8  11   4        5.97        1.99      8.05 o
  -7  11   4        2.31        1.53      8.19 o
  -6  11   4       24.91       14.72      7.19 o
  -5  11   4       27.46       45.73      9.01 o
  -4  11   4      523.65      578.43     18.42 o
  -3  11   4      528.87      561.99     17.73 o
  -2  11   4      828.66      843.85     24.60 o
  -1  11   4      250.71      303.79     12.46 o
   0  11   4       60.57       79.34     11.67 o
   1  11   4        3.23       -2.07      7.33 o
   2  11   4        1.30       -3.63      7.39 o
   3  11   4       49.92       56.94      9.12 o
   4  11   4       52.34       61.09     11.56 o
   5  11   4       13.72        7.62     11.48 o
   6  11   4       16.26       -6.77     12.30 o
   7  11   4        5.18       -4.89     12.55 o
 -10  12   4       59.56      123.50     14.94 o
  -9  12   4      214.80      190.64     12.07 o
  -8  12   4      227.18      255.60     13.23 o
  -7  12   4       13.22       31.14      9.06 o
  -6  12   4        8.74       -4.22      8.51 o
  -5  12   4      152.71      115.30      8.65 o
  -4  12   4        3.49        4.24      7.36 o
  -3  12   4       53.15       55.10      8.25 o
  -2  12   4        1.62       11.54      6.36 o
  -1  12   4       24.53       16.56      7.59 o
   0  12   4        0.81       -5.34      7.89 o
   1  12   4      160.63      161.46      9.67 o
   2  12   4       20.78        3.69      9.28 o
   3  12   4       80.44       78.50     10.12 o
   4  12   4        0.31       -2.12     11.74 o
   5  12   4       84.56       74.87     13.25 o
   6  12   4        5.81       12.54     13.00 o
   7  12   4        4.75       -2.83     13.75 o
 -10  13   4      183.90      194.99     15.12 o
  -9  13   4       47.62       41.70     11.52 o
  -8  13   4       69.88       72.73      9.94 o
  -7  13   4      188.00      188.05     12.03 o
  -6  13   4       60.45       77.33     11.97 o
  -5  13   4      133.21      136.75     10.41 o
  -4  13   4       18.55        4.23      8.16 o
  -3  13   4       38.54       62.42      9.00 o
  -2  13   4      294.58      277.22     13.91 o
  -1  13   4      132.17      131.27     11.00 o
   0  13   4       94.89       76.05      9.43 o
   1  13   4        7.64        7.35      8.48 o
   2  13   4       18.52        3.41     10.04 o
   3  13   4        1.71       -8.26     10.13 o
   4  13   4       77.61       62.36     10.58 o
   5  13   4       28.62       24.84     13.39 o
   6  13   4        1.97       -3.30     14.21 o
  -9  14   4       27.05       17.49     12.30 o
  -8  14   4       58.46       71.06     14.81 o
  -7  14   4      125.79      144.49     11.87 o
  -6  14   4      161.81      157.01     13.19 o
  -5  14   4       17.35       20.19     11.12 o
  -4  14   4        2.76      -10.61     10.61 o
  -3  14   4        1.24        5.01     12.65 o
  -2  14   4      125.00      158.49     12.13 o
  -1  14   4       76.88       46.51     11.68 o
   0  14   4       95.03       81.11      9.79 o
   1  14   4        1.76        6.57     10.55 o
   2  14   4      184.00      218.41     24.36 o
   3  14   4       16.71        9.06     10.72 o
   4  14   4       58.00       88.45     12.03 o
   5  14   4       12.24        0.34     11.20 o
  -8  15   4        4.57      -14.72     14.72 o
  -7  15   4       34.66       28.83     13.34 o
  -6  15   4        8.22      -11.99     11.99 o
  -5  15   4       23.64       24.23     11.80 o
  -4  15   4       12.21        6.92     16.70 o
  -3  15   4        1.52      -11.16     11.16 o
  -2  15   4       81.85      104.69     15.26 o
  -1  15   4        1.25      -11.03     11.18 o
   0  15   4       57.33       57.24     10.34 o
   1  15   4        0.16       -2.54     10.85 o
   2  15   4       87.24       65.23     11.84 o
   3  15   4       38.96       31.11     11.75 o
   4  15   4        0.20       -9.86     11.48 o
  -7  16   4       13.90      -12.26     20.77 o
  -6  16   4        1.73        7.64     12.87 o
  -5  16   4       14.38      -12.52     12.52 o
  -4  16   4        1.65        5.39     12.40 o
  -3  16   4        5.46      -11.99     11.99 o
  -2  16   4       12.24       12.87     12.20 o
  -1  16   4        1.14       -3.85     11.97 o
   0  16   4       36.17       28.25     11.73 o
   1  16   4       31.52       25.95     12.23 o
   2  16   4        3.36      -12.07     12.07 o
   3  16   4       62.58       44.55     12.88 o
  -5  17   4       14.23       -4.25     14.43 o
  -4  17   4       59.11       67.21     13.85 o
  -3  17   4       18.01       -6.89     12.56 o
  -2  17   4       20.43       10.79     18.44 o
  -1  17   4       77.95       61.21     16.42 o
   0  17   4       23.39       19.36     12.56 o
   1  17   4        0.89        0.73     12.73 o
   2  17   4       30.95       16.92     12.70 o
 -13   1   5       24.62       15.72     13.13 o
 -12   1   5       23.00        9.55     10.85 o
 -11   1   5       52.31       52.95     10.20 o
 -10   1   5      203.14      180.41     12.15 o
  -9   1   5      115.62      130.57     10.82 o
  -8   1   5       72.05       67.51      6.92 o
  -7   1   5     1151.75     1101.84     33.25 o
  -6   1   5       43.40       35.90      4.30 o
  -5   1   5      391.65      373.84      9.57 o
  -4   1   5        7.76        2.17      2.70 o
  -3   1   5      134.57       85.65      3.24 o
  -2   1   5     1875.43     1862.79     37.89 o
  -1   1   5       14.00       13.76      2.07 o
   0   1   5     3657.20     3532.91     74.55 o
   1   1   5      579.81      579.19     12.90 o
   2   1   5       69.63       84.37      7.96 o
   3   1   5       92.88       81.40      6.64 o
   4   1   5      309.21      277.02     14.08 o
   5   1   5      103.15       80.89      7.60 o
   6   1   5       74.89       71.63      5.16 o
   7   1   5      153.67      175.09      8.52 o
   8   1   5       22.80       17.95      9.16 o
   9   1   5      103.84      114.23     11.72 o
 -13   2   5       85.87       87.40     14.16 o
 -12   2   5       57.73       88.28     11.24 o
 -11   2   5       50.94       42.63      9.75 o
 -10   2   5      184.93      243.38     12.73 o
  -9   2   5       93.32       98.98      8.02 o
  -8   2   5        2.25        4.61      6.41 o
  -7   2   5      900.80      971.19     26.97 o
  -6   2   5      340.71      339.20     11.76 o
  -5   2   5       45.59       51.16      4.71 o
  -4   2   5      818.90      665.66     13.69 o
  -3   2   5     5307.72     5120.58     94.64 o
  -2   2   5      640.11      744.56     14.94 o
  -1   2   5      712.68      519.42     10.66 o
   0   2   5      194.44      201.22      6.83 o
   1   2   5      272.90      264.66      6.76 o
   2   2   5      581.34      591.73     18.35 o
   3   2   5      553.66      710.65     24.88 o
   4   2   5      215.09      229.63     10.79 o
   5   2   5       11.66       18.14      7.85 o
   6   2   5        0.51        1.66      5.30 o
   7   2   5      110.36       93.25      6.06 o
   8   2   5        2.24       -4.40      6.92 o
   9   2   5       19.37        7.63      8.25 o
 -13   3   5       18.99       29.51     13.71 o
 -12   3   5       13.80       14.47     10.78 o
 -11   3   5       80.28       73.54     10.86 o
 -10   3   5        9.06       -4.87      8.77 o
  -9   3   5      100.88       91.39      9.69 o
  -8   3   5      246.97      261.87     11.22 o
  -7   3   5      511.30      452.90     14.25 o
  -6   3   5     1139.21     1120.78     28.16 o
  -5   3   5     1083.57     1045.64     24.52 o
  -4   3   5      366.44      338.22      8.43 o
  -3   3   5     1921.21     2089.53     40.61 o
  -2   3   5       17.78       11.32      2.55 o
  -1   3   5      174.98      220.57     10.27 o
   0   3   5       63.62       45.69      7.71 o
   1   3   5      777.77      756.68     16.82 o
   2   3   5       72.15       93.68      8.74 o
   3   3   5      581.47      652.01     23.26 o
   4   3   5       91.45       90.51      8.56 o
   5   3   5       28.25       23.07      7.26 o
   6   3   5       12.80       11.53      9.63 o
   7   3   5      109.21      106.72      6.48 o
   8   3   5        2.29       -2.96      7.21 o
   9   3   5        5.00       12.43      8.34 o
 -13   4   5        4.77       -7.91     13.55 o
 -12   4   5        0.76       -2.14     10.96 o
 -11   4   5        4.70        3.74     10.08 o
 -10   4   5       35.55       30.06      9.33 o
  -9   4   5       73.20       83.59      6.17 o
  -8   4   5       61.78       76.73      8.77 o
  -7   4   5      140.47      144.30      6.92 o
  -6   4   5      831.38      906.16     23.24 o
  -5   4   5      294.58      252.62     12.16 o
  -4   4   5      795.64      833.17     26.49 o
  -3   4   5      363.79      437.81     10.17 o
  -2   4   5       12.11       23.91      3.97 o
  -1   4   5      106.32      107.90      7.41 o
   0   4   5       14.51       12.69      3.33 o
   1   4   5       63.64       90.69      3.99 o
   2   4   5      143.70      131.46      5.30 o
   3   4   5       37.29       55.12      9.33 o
   4   4   5        0.07       -7.18      7.18 o
   5   4   5        8.42       13.41      8.68 o
   6   4   5       12.77       12.13      6.95 o
   7   4   5       21.53       32.00      5.59 o
   8   4   5        0.64       -7.08      7.08 o
   9   4   5        1.80       -0.59      8.60 o
 -13   5   5        0.97       28.80     14.19 o
 -12   5   5        7.18       10.65     11.34 o
 -11   5   5       97.45       86.18     11.11 o
 -10   5   5      375.36      366.16     17.33 o
  -9   5   5        4.61        0.77      7.41 o
  -8   5   5       30.81       25.48      7.23 o
  -7   5   5      626.49      583.29     17.51 o
  -6   5   5      502.86      476.29     13.54 o
  -5   5   5      873.42      803.00     18.23 o
  -4   5   5      372.64      349.60      9.82 o
  -3   5   5     1646.27     1564.49     32.23 o
  -2   5   5      895.16      915.47     20.44 o
  -1   5   5      534.61      532.45     12.47 o
   0   5   5      415.16      353.16      9.78 o
   1   5   5     1020.36     1140.64     28.47 o
   2   5   5        4.28        0.05      3.40 o
   3   5   5      360.04      414.95     17.39 o
   4   5   5       24.24       16.51      8.71 o
   5   5   5        0.73      -12.10     12.10 o
   6   5   5        0.40       -2.69      7.46 o
   7   5   5       17.33       25.65      5.79 o
   8   5   5        2.44        3.39     11.45 o
 -13   6   5       24.18       23.92     14.86 o
 -12   6   5      130.29      158.87     15.09 o
 -11   6   5        7.86       25.08     10.72 o
 -10   6   5      277.74      341.03     16.24 o
  -9   6   5      256.31      287.53     14.07 o
  -8   6   5      104.46      119.43      7.66 o
  -7   6   5      675.05      604.87     18.35 o
  -6   6   5      263.82      210.99      9.84 o
  -5   6   5      156.36      112.97     14.39 o
  -4   6   5      181.57      220.89     10.19 o
  -3   6   5      820.49      800.40     18.19 o
  -2   6   5      280.59      316.37     13.26 o
  -1   6   5      257.93      241.47     11.92 o
   0   6   5      329.39      325.50      9.46 o
   1   6   5      824.97      858.12     20.55 o
   2   6   5      465.21      465.10     14.16 o
   3   6   5      748.23      809.67     43.09 o
   4   6   5       27.59       24.76      6.19 o
   5   6   5        7.25       23.67     11.05 o
   6   6   5        0.47        3.00      7.26 o
   7   6   5       13.39       15.01      9.04 o
   8   6   5       25.36       19.02      8.08 o
 -12   7   5       17.44       39.16     13.55 o
 -11   7   5        3.78        6.95     10.76 o
 -10   7   5      119.64      109.31     11.42 o
  -9   7   5       30.39       30.44      9.23 o
  -8   7   5      840.82      812.60     23.81 o
  -7   7   5      177.03      169.61      7.86 o
  -6   7   5      509.41      494.98     14.69 o
  -5   7   5      335.28      300.92     11.18 o
  -4   7   5      184.05      161.55      6.71 o
  -3   7   5      421.54      458.86     13.28 o
  -2   7   5       76.11       80.41      4.50 o
  -1   7   5       84.11       93.63      5.36 o
   0   7   5       25.76       24.79      4.62 o
   1   7   5        1.59        0.94      4.49 o
   2   7   5      144.87      155.33      6.67 o
   3   7   5        4.09        0.48      5.71 o
   4   7   5      186.04      172.76      9.52 o
   5   7   5      363.27      335.77     14.94 o
   6   7   5       28.30       14.41      9.24 o
   7   7   5      230.84      235.76     16.62 o
   8   7   5       95.86       95.68     12.14 o
 -12   8   5        4.33        9.98     13.68 o
 -11   8   5       12.08       11.06     11.26 o
 -10   8   5        6.07        8.39     10.36 o
  -9   8   5        7.83       -1.47      9.74 o
  -8   8   5       68.04       78.96      8.05 o
  -7   8   5      270.75      274.57     10.17 o
  -6   8   5      491.99      448.95     15.02 o
  -5   8   5      104.61       98.40      6.97 o
  -4   8   5     1949.34     1957.99     48.58 o
  -3   8   5      401.40      460.78     13.78 o
  -2   8   5       12.32        8.23      4.80 o
  -1   8   5       10.53        7.44      3.32 o
   0   8   5        5.71       11.41      5.00 o
   1   8   5      182.03      155.15     10.51 o
   2   8   5      197.04      206.46      9.31 o
   3   8   5        8.10       10.95      6.41 o
   4   8   5      270.65      319.98     18.33 o
   5   8   5       22.99       18.64     10.13 o
   6   8   5        8.24       18.30     10.02 o
   7   8   5        3.12        0.40     10.92 o
   8   8   5       14.57       14.14     16.97 o
 -12   9   5       12.89       28.13     14.75 o
 -11   9   5      109.07       97.51     18.52 o
 -10   9   5      287.23      311.99     16.29 o
  -9   9   5        1.51        7.26      8.75 o
  -8   9   5        7.62        6.97      8.87 o
  -7   9   5      245.68      220.77      9.32 o
  -6   9   5      502.56      480.66     16.04 o
  -5   9   5      488.05      479.71     17.00 o
  -4   9   5      142.87      144.78      7.22 o
  -3   9   5      311.10      347.96     11.65 o
  -2   9   5      372.86      463.52     15.43 o
  -1   9   5      127.02      122.37      9.06 o
   0   9   5      502.55      561.42     17.38 o
   1   9   5       10.29        8.25      5.89 o
   2   9   5        1.72       -6.79      6.79 o
   3   9   5        1.77       -3.07      7.03 o
   4   9   5      102.77       99.12     11.63 o
   5   9   5        6.11      -10.67     10.67 o
   6   9   5        4.68        4.10     10.90 o
   7   9   5       68.40       53.07     14.60 o
 -11  10   5       11.00       10.59     13.91 o
 -10  10   5       96.53      144.17     13.24 o
  -9  10   5       72.06       77.50      9.82 o
  -8  10   5      148.65      200.19     10.50 o
  -7  10   5       34.83       10.60      7.67 o
  -6  10   5      143.78      178.49     10.02 o
  -5  10   5       10.69        7.39      6.86 o
  -4  10   5      525.19      426.01     15.05 o
  -3  10   5       29.46       36.05      6.64 o
  -2  10   5      257.02      245.77     11.08 o
  -1  10   5      160.29      143.29     11.05 o
   0  10   5        0.62       -1.20      7.28 o
   1  10   5      325.28      278.96     13.43 o
   2  10   5       26.94       20.80      8.74 o
   3  10   5      135.23      119.70     10.15 o
   4  10   5       30.09       23.03      9.32 o
   5  10   5        7.61        7.76     14.52 o
   6  10   5       39.90       65.06     12.42 o
   7  10   5        0.08       -2.23     12.92 o
 -11  11   5       54.28       70.12     15.13 o
 -10  11   5      100.02      111.30     13.40 o
  -9  11   5       24.21       28.96      9.84 o
  -8  11   5      304.50      316.04     13.15 o
  -7  11   5       30.17       36.17      8.95 o
  -6  11   5        2.05       -7.52      7.52 o
  -5  11   5       13.20        6.88      7.46 o
  -4  11   5       30.08       34.77      8.48 o
  -3  11   5       24.27       20.21      8.07 o
  -2  11   5      115.43      119.40     10.19 o
  -1  11   5        2.77       -7.07      8.11 o
   0  11   5       21.48       20.99      8.07 o
   1  11   5        4.57       -1.01      9.17 o
   2  11   5        0.10       -9.14      9.14 o
   3  11   5        0.20       -9.22      9.22 o
   4  11   5        6.28        3.05      9.83 o
   5  11   5       19.56        3.92     12.51 o
   6  11   5       23.74       -4.46     13.41 o
 -10  12   5        9.10       -2.71     16.94 o
  -9  12   5        1.22       -0.97     11.78 o
  -8  12   5        0.20       -3.93     10.34 o
  -7  12   5      196.58      203.28     13.75 o
  -6  12   5      227.63      223.95     13.67 o
  -5  12   5       85.35       82.95      9.75 o
  -4  12   5      281.75      320.10     13.84 o
  -3  12   5       65.93       60.96      9.18 o
  -2  12   5      131.80      102.03     10.41 o
  -1  12   5      114.77      149.01     10.30 o
   0  12   5       24.64       23.33     10.00 o
   1  12   5        2.86        5.76      9.88 o
   2  12   5       71.61       30.44     10.16 o
   3  12   5       35.01       47.15     10.90 o
   4  12   5      141.32      177.86     13.01 o
   5  12   5       45.12       42.84     11.16 o
  -9  13   5       33.79       29.51     11.63 o
  -8  13   5        0.67      -11.05     11.05 o
  -7  13   5       51.60       55.45     12.07 o
  -6  13   5       68.80       66.22     11.75 o
  -5  13   5       26.01       44.79     11.12 o
  -4  13   5        2.05       -9.48      9.48 o
  -3  13   5        7.82        8.23      9.24 o
  -2  13   5      158.19      190.29     12.78 o
  -1  13   5        1.33      -10.39     10.77 o
   0  13   5      341.24      345.23     16.68 o
   1  13   5       29.00       24.19     10.49 o
   2  13   5        9.36       22.24     11.06 o
   3  13   5        5.80        1.06     14.94 o
   4  13   5        0.75        1.82     11.25 o
   5  13   5        2.47      -11.51     11.51 o
  -8  14   5       31.89       46.87     12.30 o
  -7  14   5       24.17       16.00     12.83 o
  -6  14   5       15.23       19.19     12.60 o
  -5  14   5       14.89       16.71     11.68 o
  -4  14   5        9.07       -9.02     11.85 o
  -3  14   5        4.06       10.45     10.09 o
  -2  14   5        0.94       -3.65     10.89 o
  -1  14   5       13.25       -2.47     11.48 o
   0  14   5        1.82        0.35     11.45 o
   1  14   5        9.71        6.25     11.12 o
   2  14   5      102.99      117.22     13.04 o
   3  14   5       50.06       55.88     12.22 o
   4  14   5      105.92      101.21     13.01 o
  -7  15   5        3.25      -13.29     13.29 o
  -6  15   5       23.26       35.07     12.82 o
  -5  15   5       38.58       30.03     12.79 o
  -4  15   5       41.75       63.92     12.65 o
  -3  15   5        6.38      -11.64     11.64 o
  -2  15   5        5.80        0.36     13.73 o
  -1  15   5        9.96        3.71     12.43 o
   0  15   5       41.55       20.50     12.29 o
   1  15   5        0.12      -11.02     12.17 o
   2  15   5        2.24        2.16     12.09 o
   3  15   5        5.39       -1.14     14.66 o
  -6  16   5      122.82      124.02     15.85 o
  -5  16   5        2.51       -2.37     13.70 o
  -4  16   5      106.59      120.16     14.37 o
  -3  16   5        0.13       -9.36     18.07 o
  -2  16   5        9.11        8.74     17.20 o
  -1  16   5        4.45        7.44     12.69 o
   0  16   5       14.77      -12.96     12.96 o
   1  16   5       25.41        4.49     12.98 o
 -13   0   6        3.07       -9.07     17.38 o
 -12   0   6        5.55      -13.28     18.60 o
 -11   0   6        1.47      -11.95     13.95 o
 -10   0   6      546.91      524.28     30.62 o
  -9   0   6       91.83       82.29     12.72 o
  -8   0   6     1016.78     1111.69     43.80 o
  -7   0   6      208.35      211.72     10.35 o
  -6   0   6      215.11      209.33      9.91 o
  -5   0   6       82.04       97.54      6.22 o
  -4   0   6       31.56       16.14      4.92 o
  -3   0   6     2355.25     2108.95     55.28 o
  -2   0   6      273.71      298.77      9.59 o
  -1   0   6      462.51      427.57     13.90 o
   0   0   6     1822.27     1828.74     47.98 o
   1   0   6        7.64        2.78      4.63 o
   2   0   6      434.34      460.66     16.45 o
   3   0   6      492.87      522.61     18.34 o
   4   0   6      480.87      448.93     18.45 o
   5   0   6        7.39       29.12     19.63 o
   6   0   6        1.40       -3.70      8.56 o
   7   0   6        0.58      -11.56     12.17 o
   8   0   6       88.59       78.34     14.38 o
 -13   1   6       14.28       34.63     12.57 o
 -12   1   6        1.94       -1.33     11.10 o
 -11   1   6       23.42       22.40     11.34 o
 -10   1   6        4.88       13.38      9.40 o
  -9   1   6        2.50        9.49      7.59 o
  -8   1   6       39.55       31.95      6.18 o
  -7   1   6      716.50      727.51     19.42 o
  -6   1   6      251.42      253.84     14.96 o
  -5   1   6       78.49       86.49      9.09 o
  -4   1   6      954.86      931.91     18.78 o
  -3   1   6       18.30       19.95      3.13 o
  -2   1   6      624.25      576.75     12.08 o
  -1   1   6        4.17        6.65      2.79 o
   0   1   6       28.93       21.92      3.25 o
   1   1   6      124.06      125.88      4.18 o
   2   1   6        8.43       13.25      2.74 o
   3   1   6        5.12       15.88      4.97 o
   4   1   6      141.92      134.42      8.65 o
   5   1   6        0.25       -0.51      6.86 o
   6   1   6       48.64       44.01     10.67 o
   7   1   6        8.47       26.66     11.54 o
   8   1   6        7.76       10.52     10.09 o
 -13   2   6       16.03       20.80     12.23 o
 -12   2   6       55.22       56.53     13.27 o
 -11   2   6       51.40       56.45     10.36 o
 -10   2   6       39.48       23.27      9.27 o
  -9   2   6        0.64        7.46      7.14 o
  -8   2   6      149.00      146.34      7.52 o
  -7   2   6      106.78       91.60      6.14 o
  -6   2   6       95.28      109.48      5.36 o
  -5   2   6       14.85       13.85      3.54 o
  -4   2   6      105.99      116.52      4.35 o
  -3   2   6        0.66        2.20      2.90 o
  -2   2   6        0.51        1.53      2.67 o
  -1   2   6        5.08        6.40      3.03 o
   0   2   6      146.94      145.83      4.92 o
   1   2   6       20.68       24.30      2.95 o
   2   2   6       24.95       28.08      5.31 o
   3   2   6        4.07        2.65      5.33 o
   4   2   6        0.11        1.03      7.32 o
   5   2   6       18.07       22.88      7.81 o
   6   2   6        0.45      -11.30     16.26 o
   7   2   6        0.02       13.70     12.25 o
   8   2   6        1.14       -1.39     13.57 o
 -13   3   6        6.13        8.88     12.59 o
 -12   3   6        0.11        0.15     11.59 o
 -11   3   6        2.75        7.15     10.18 o
 -10   3   6       27.93       28.11      9.59 o
  -9   3   6        1.51       -0.47      6.01 o
  -8   3   6      578.91      612.72     18.60 o
  -7   3   6      441.40      461.31     14.76 o
  -6   3   6       54.98       71.47      5.14 o
  -5   3   6       91.46       94.61      4.68 o
  -4   3   6     1967.93     2007.48     37.69 o
  -3   3   6        0.36       10.28      3.02 o
  -2   3   6     1024.65      971.39     19.49 o
  -1   3   6        5.40       11.20      2.93 o
   0   3   6      185.04      199.82      6.51 o
   1   3   6       64.60       77.69      4.01 o
   2   3   6        1.76        2.87      5.57 o
   3   3   6       31.55       49.84      6.25 o
   4   3   6      171.03      164.73     10.27 o
   5   3   6        9.54        1.27     10.51 o
   6   3   6       29.82       25.30     20.39 o
   7   3   6        1.73       13.96     15.21 o
 -13   4   6       13.67       35.02     14.75 o
 -12   4   6        6.79       20.96     12.38 o
 -11   4   6      138.01      127.68     12.00 o
 -10   4   6      196.10      202.98     12.49 o
  -9   4   6       52.23       49.85      8.40 o
  -8   4   6      293.14      301.53     11.04 o
  -7   4   6        0.34        3.65      5.33 o
  -6   4   6       95.76       83.02      5.41 o
  -5   4   6        5.66        3.27      3.89 o
  -4   4   6        2.63       -1.27      3.58 o
  -3   4   6     1223.66     1108.23     24.60 o
  -2   4   6      332.70      340.11     11.81 o
  -1   4   6     1002.59     1090.11     25.47 o
   0   4   6      710.63      695.66     17.01 o
   1   4   6       52.44       85.54      5.09 o
   2   4   6      127.00      135.61      5.65 o
   3   4   6       75.82       88.70      7.22 o
   4   4   6      156.17      149.00      9.57 o
   5   4   6        1.17       -9.69     11.43 o
   6   4   6       12.37       24.27     14.53 o
   7   4   6        8.22       -9.00     15.68 o
 -12   5   6       10.36       11.33     11.94 o
 -11   5   6       63.30       39.10     11.16 o
 -10   5   6        1.33       12.80      9.73 o
  -9   5   6       47.35       47.08      8.43 o
  -8   5   6      639.41      639.73     21.82 o
  -7   5   6      341.54      299.26     10.01 o
  -6   5   6     1039.25      953.00     32.76 o
  -5   5   6      576.25      586.71     18.13 o
  -4   5   6      182.60      122.45      5.21 o
  -3   5   6      195.97      210.21      6.28 o
  -2   5   6       55.63       69.00      4.31 o
  -1   5   6       32.12       26.88      4.00 o
   0   5   6      201.94      203.76      7.41 o
   1   5   6       35.28       37.26      4.71 o
   2   5   6      130.56      139.10      6.92 o
   3   5   6      130.06      138.40      9.56 o
   4   5   6       44.66       29.99      8.28 o
   5   5   6      115.36      125.70     16.15 o
   6   5   6       15.97        4.08     15.57 o
   7   5   6       17.61       18.86     28.05 o
 -12   6   6      155.72      160.67     14.03 o
 -11   6   6        3.74       13.91     11.25 o
 -10   6   6        3.91       15.43     10.58 o
  -9   6   6        7.11       13.76      9.48 o
  -8   6   6      108.19      116.11      8.12 o
  -7   6   6        1.31        9.31      4.73 o
  -6   6   6      480.67      471.55     13.22 o
  -5   6   6        5.35       11.30      4.91 o
  -4   6   6      981.65     1028.32     23.30 o
  -3   6   6       59.63       56.13      4.28 o
  -2   6   6       32.79       43.09      4.51 o
  -1   6   6       55.60       68.16      4.80 o
   0   6   6      185.90      199.39      7.50 o
   1   6   6      177.32      150.36      6.98 o
   2   6   6        0.83       -1.94      5.13 o
   3   6   6       50.88       77.99      6.41 o
   4   6   6       47.80       40.19      9.87 o
   5   6   6        0.01       -9.11     20.97 o
   6   6   6       50.05       58.57     16.14 o
   7   6   6       18.18       20.53     30.51 o
 -12   7   6       38.82       42.64     12.54 o
 -11   7   6       29.22        1.00     11.60 o
 -10   7   6       90.48       97.60     13.89 o
  -9   7   6       42.63       28.27     10.02 o
  -8   7   6       55.84       64.63      7.65 o
  -7   7   6      337.03      325.65     12.47 o
  -6   7   6      540.84      516.39     15.70 o
  -5   7   6      505.61      477.54     18.68 o
  -4   7   6      924.02      861.67     21.12 o
  -3   7   6       50.27       52.69      4.65 o
  -2   7   6       46.63       66.60      5.56 o
  -1   7   6        4.91        0.44      4.83 o
   0   7   6       16.92       43.93      5.79 o
   1   7   6       16.00       21.13      6.18 o
   2   7   6        4.03       -5.92      5.97 o
   3   7   6      153.51      169.39      8.55 o
   4   7   6       93.63       82.58      6.84 o
   5   7   6       14.22        3.01     15.52 o
   6   7   6        1.32      -17.06     17.06 o
 -11   8   6       43.70       38.37     12.38 o
 -10   8   6      325.66      348.56     17.62 o
  -9   8   6        5.42       14.50      8.95 o
  -8   8   6      114.61      125.32      8.74 o
  -7   8   6        1.14       -1.12      6.74 o
  -6   8   6       21.84        9.66      6.62 o
  -5   8   6        3.26       -6.20      6.20 o
  -4   8   6       45.66       57.86      7.74 o
  -3   8   6      231.69      189.00      8.92 o
  -2   8   6      219.88      161.52      9.17 o
  -1   8   6      470.05      516.24     23.86 o
   0   8   6      241.96      217.35      9.98 o
   1   8   6      209.28      188.19      9.19 o
   2   8   6       94.06       98.62      7.73 o
   3   8   6       48.27       42.73      7.15 o
   4   8   6        7.35       10.21      8.51 o
   5   8   6       21.73       15.09      8.47 o
   6   8   6        0.15       -4.49      9.88 o
 -11   9   6        0.60        0.96     15.09 o
 -10   9   6       17.86       38.80     14.24 o
  -9   9   6       30.65       33.92     10.97 o
  -8   9   6      241.63      230.28     13.54 o
  -7   9   6        1.22        2.10      7.98 o
  -6   9   6      167.04      149.87      9.91 o
  -5   9   6       12.28        2.34      7.88 o
  -4   9   6       99.61       69.62      8.27 o
  -3   9   6        1.62       -1.62      7.14 o
  -2   9   6        4.42        9.64      6.87 o
  -1   9   6        0.92       -5.52      8.42 o
   0   9   6       30.97       17.55      8.77 o
   1   9   6       17.20        2.21      8.56 o
   2   9   6        4.61       -3.98      8.91 o
   3   9   6        0.70       -9.37      9.37 o
   4   9   6        7.87       -9.17      9.17 o
   5   9   6        2.72        5.36      9.34 o
   6   9   6       44.96       38.45     12.03 o
 -10  10   6        0.75       -8.40     14.63 o
  -9  10   6       12.76       23.19     11.57 o
  -8  10   6       18.35       23.64      9.81 o
  -7  10   6        3.69        5.40      8.74 o
  -6  10   6       86.86       89.89      9.80 o
  -5  10   6        0.16        2.53      8.45 o
  -4  10   6      388.75      386.76     15.40 o
  -3  10   6      239.71      242.76     10.87 o
  -2  10   6       29.42       47.82      8.49 o
  -1  10   6      119.69      144.11     11.25 o
   0  10   6       23.86       29.16      9.49 o
   1  10   6       38.85       24.21      9.50 o
   2  10   6       36.82       11.16      9.76 o
   3  10   6       27.72       23.57     10.04 o
   4  10   6        2.43       -3.13     10.18 o
   5  10   6       15.93       19.24     10.34 o
 -10  11   6       83.51       82.61     13.56 o
  -9  11   6       20.02       36.48     12.23 o
  -8  11   6       51.39       37.30     10.67 o
  -7  11   6      123.04      118.20     11.11 o
  -6  11   6      169.41      160.59     11.24 o
  -5  11   6        0.98        4.09      9.17 o
  -4  11   6      135.62      162.32     10.88 o
  -3  11   6        0.33       -1.29      9.35 o
  -2  11   6        3.43       -9.85      9.85 o
  -1  11   6        9.40       -0.54     10.38 o
   0  11   6       61.85       67.91     10.78 o
   1  11   6       46.00       39.63     10.50 o
   2  11   6      118.75      111.82     11.66 o
   3  11   6        0.41      -10.89     10.89 o
   4  11   6        0.09       -8.58     10.78 o
   5  11   6        7.02        8.01     11.13 o
  -9  12   6       81.67       72.78     15.07 o
  -8  12   6       76.37       96.16     12.08 o
  -7  12   6        1.46       14.25     11.67 o
  -6  12   6        0.02        0.71     11.36 o
  -5  12   6        1.11       -0.53      9.73 o
  -4  12   6        3.48       -9.41      9.41 o
  -3  12   6        0.36       -3.74      9.94 o
  -2  12   6       15.75        6.57     10.97 o
  -1  12   6        4.33       -7.33     10.83 o
   0  12   6      112.09      113.73     12.31 o
   1  12   6       28.72       11.23     10.82 o
   2  12   6       85.54       63.53     14.84 o
   3  12   6       21.57        9.83     11.50 o
   4  12   6       50.57       36.77     11.96 o
  -8  13   6      114.60      127.40     12.86 o
  -7  13   6       35.45       41.83     12.62 o
  -6  13   6       42.61       49.77     12.20 o
  -5  13   6       15.56        3.10     11.61 o
  -4  13   6       34.69       16.85     12.17 o
  -3  13   6        4.83       -8.05     10.37 o
  -2  13   6       40.73       36.82     11.92 o
  -1  13   6        0.08      -12.12     12.12 o
   0  13   6        3.13      -11.61     11.61 o
   1  13   6       70.96       72.92     12.60 o
   2  13   6       20.33       17.37     11.90 o
   3  13   6       45.22       25.18     12.62 o
  -7  14   6       13.35        6.26     13.48 o
  -6  14   6       50.30       48.35     15.55 o
  -5  14   6        0.17      -11.34     14.33 o
  -4  14   6      117.22      147.90     16.37 o
  -3  14   6       24.54       27.96     11.31 o
  -2  14   6       21.98       18.65     12.41 o
  -1  14   6        9.12       -3.91     12.28 o
   0  14   6       11.46       -9.15     16.05 o
   1  14   6        0.25      -12.55     12.55 o
   2  14   6        4.33      -12.36     12.36 o
  -5  15   6       46.82       -0.88     15.02 o
  -4  15   6       28.62        8.97     17.46 o
  -3  15   6        4.83       -2.26     12.91 o
  -2  15   6        5.92       -1.52     13.09 o
  -1  15   6        0.21      -13.07     13.07 o
   0  15   6       57.08       59.14     13.95 o
 -12   1   7       71.29       80.13     12.40 o
 -11   1   7        0.15        2.19     11.12 o
 -10   1   7        0.18       -5.34      7.22 o
  -9   1   7       50.53       26.30      7.09 o
  -8   1   7       64.76       50.88      5.89 o
  -7   1   7       66.95       82.87      5.93 o
  -6   1   7      258.86      254.36      9.18 o
  -5   1   7      785.78      732.20     18.20 o
  -4   1   7      373.21      379.83      9.33 o
  -3   1   7      370.15      372.82     10.74 o
  -2   1   7      272.98      288.85     10.56 o
  -1   1   7      744.13      737.86     16.12 o
   0   1   7      138.13      153.77      4.81 o
   1   1   7       75.96       61.93      4.09 o
   2   1   7       54.81       47.14      3.59 o
   3   1   7      112.72       99.24      6.73 o
   4   1   7       59.55       54.01      6.15 o
   5   1   7       41.80       60.70      7.45 o
   6   1   7       71.86       77.31     11.65 o
 -12   2   7        0.03       -5.04     11.95 o
 -11   2   7        3.05       -5.06     14.02 o
 -10   2   7       81.64       80.70      7.85 o
  -9   2   7       19.92       12.15      6.89 o
  -8   2   7      589.90      612.61     17.52 o
  -7   2   7      323.95      320.57     11.15 o
  -6   2   7      606.76      690.46     17.56 o
  -5   2   7       17.97       24.48      4.54 o
  -4   2   7        0.63       -2.40      4.34 o
  -3   2   7      195.13      176.72      6.51 o
  -2   2   7      791.39      834.71     19.09 o
  -1   2   7      557.64      552.23     13.34 o
   0   2   7      717.32      775.28     17.67 o
   1   2   7      172.56      193.52      6.26 o
   2   2   7      314.53      391.83     11.29 o
   3   2   7       82.34       82.87      7.86 o
   4   2   7       13.48       28.95      7.32 o
   5   2   7       21.15       21.78      7.89 o
   6   2   7        1.09        4.97      8.42 o
 -12   3   7        4.60        3.36     12.13 o
 -11   3   7       41.14       45.37     11.34 o
 -10   3   7        0.11      -10.15     10.15 o
  -9   3   7        6.22       16.68      6.83 o
  -8   3   7        5.52       -0.88      6.31 o
  -7   3   7       58.73       78.17      6.28 o
  -6   3   7      514.21      472.75     13.27 o
  -5   3   7        0.45        6.72      5.81 o
  -4   3   7      596.21      532.74     14.07 o
  -3   3   7        2.31        0.84      4.54 o
  -2   3   7       85.30       84.71      8.23 o
  -1   3   7        1.56        5.69      4.14 o
   0   3   7       54.66       37.43      4.24 o
   1   3   7        0.80        5.67      4.24 o
   2   3   7      188.33      178.99     10.44 o
   3   3   7       24.85       45.40      7.92 o
   4   3   7        0.24       -5.38      7.76 o
   5   3   7       12.79       28.52      8.56 o
   6   3   7        8.34        3.94      9.10 o
 -12   4   7       24.63       43.82     14.87 o
 -11   4   7       15.62       18.21     13.98 o
 -10   4   7       78.24       88.82     14.89 o
  -9   4   7        0.99        0.67      8.87 o
  -8   4   7      301.33      308.03     12.48 o
  -7   4   7      102.05      107.58      7.48 o
  -6   4   7      737.39      783.68     21.04 o
  -5   4   7       37.29       20.95      5.49 o
  -4   4   7       75.45       70.88      5.53 o
  -3   4   7      173.75      161.72      7.59 o
  -2   4   7      125.46      118.94      6.25 o
  -1   4   7        0.82       -0.04      5.01 o
   0   4   7      237.16      219.87      8.12 o
   1   4   7       68.07       67.87      5.52 o
   2   4   7        6.42        5.00      7.89 o
   3   4   7        8.78        7.35      8.10 o
   4   4   7       15.57       19.36      8.54 o
   5   4   7        0.15        9.05      9.18 o
   6   4   7        8.63       -1.83     10.76 o
 -12   5   7       48.28       43.12     15.45 o
 -11   5   7       74.74       94.57     14.85 o
 -10   5   7       17.67       30.00     13.23 o
  -9   5   7        0.95        2.64     10.55 o
  -8   5   7       34.73       41.32     10.43 o
  -7   5   7        4.92       -1.26      6.23 o
  -6   5   7       81.74       60.47      6.18 o
  -5   5   7      110.44      103.89      6.34 o
  -4   5   7     1600.49     1615.85     40.18 o
  -3   5   7       87.17      115.18      7.21 o
  -2   5   7      387.01      431.83     14.49 o
  -1   5   7       65.72       86.34      6.03 o
   0   5   7        7.98        2.58      5.51 o
   1   5   7        7.01        0.69      5.42 o
   2   5   7       22.26       20.50      5.28 o
   3   5   7        3.52       12.99      8.96 o
   4   5   7       19.47       16.70      9.26 o
   5   5   7       19.90       19.50     10.82 o
 -11   6   7        1.69       10.21     21.68 o
 -10   6   7      225.66      236.64     18.26 o
  -9   6   7       34.73       34.93     12.64 o
  -8   6   7      202.32      194.17     12.88 o
  -7   6   7       57.68       71.68      8.72 o
  -6   6   7       57.82       46.19      5.95 o
  -5   6   7      145.80      162.31      7.16 o
  -4   6   7       29.42       18.38      6.35 o
  -3   6   7      217.16      222.66      9.13 o
  -2   6   7        3.10        1.33      6.15 o
  -1   6   7      246.32      231.76     11.06 o
   0   6   7       70.61       67.50      6.29 o
   1   6   7        3.19       -5.80      5.80 o
   2   6   7      129.21      153.60      7.62 o
   3   6   7       32.25       37.41      9.43 o
   4   6   7       10.73        9.78     10.72 o
   5   6   7        0.95       -2.93     11.39 o
 -11   7   7        1.03      -15.35     15.35 o
 -10   7   7       26.95       27.58     20.53 o
  -9   7   7        0.44       -0.56     12.89 o
  -8   7   7       95.89      120.16     10.27 o
  -7   7   7        5.05        8.38      8.71 o
  -6   7   7      386.10      318.96     12.75 o
  -5   7   7        5.21       14.11      6.33 o
  -4   7   7       16.42       19.52      6.59 o
  -3   7   7        3.96       -4.88      6.50 o
  -2   7   7       55.01       77.33      7.27 o
  -1   7   7        2.43        1.38      6.57 o
   0   7   7       40.70       40.05      7.42 o
   1   7   7        9.17       12.27      7.67 o
   2   7   7       13.39        1.27      8.41 o
   3   7   7       62.61       45.14      8.76 o
   4   7   7        3.68      -11.39     11.39 o
   5   7   7        0.03       -3.82     12.00 o
 -11   8   7       28.12       34.81     16.18 o
 -10   8   7       13.50       23.14     14.48 o
  -9   8   7      112.88      112.94     12.38 o
  -8   8   7      140.69      129.31     13.10 o
  -7   8   7       19.72       12.45      8.22 o
  -6   8   7       61.10       75.22      8.66 o
  -5   8   7      331.65      348.11     14.86 o
  -4   8   7       20.55       39.27      8.42 o
  -3   8   7      137.61      141.10      9.81 o
  -2   8   7      190.60      162.68     10.15 o
  -1   8   7        0.87       -2.85      8.79 o
   0   8   7        6.18       11.61      8.85 o
   1   8   7       41.84       27.91      9.31 o
   2   8   7       17.64       18.94      9.37 o
   3   8   7       49.33       39.29      9.58 o
   4   8   7        1.28       -2.65     13.39 o
 -10   9   7        1.98       20.64     15.60 o
  -9   9   7       46.80       66.15     13.56 o
  -8   9   7       16.93        7.97     12.01 o
  -7   9   7       17.08       10.79      8.89 o
  -6   9   7       13.46        6.21      9.72 o
  -5   9   7        1.77       -0.88      9.43 o
  -4   9   7      347.77      332.60     14.42 o
  -3   9   7       24.38       23.53      9.13 o
  -2   9   7       53.18       66.26     10.97 o
  -1   9   7       23.04       46.06      9.96 o
   0   9   7        6.74       -1.05      9.84 o
   1   9   7       84.83       96.01     10.62 o
   2   9   7       23.73       13.47      9.89 o
   3   9   7       43.07       27.00     10.63 o
   4   9   7       18.49        6.90     10.19 o
  -9  10   7       74.53       90.31     13.25 o
  -8  10   7      102.17      105.92     13.19 o
  -7  10   7       69.87       97.32     11.23 o
  -6  10   7       14.65       24.50     11.33 o
  -5  10   7       22.23        6.05      9.80 o
  -4  10   7        1.17       -0.78      9.69 o
  -3  10   7        3.78      -12.34     12.34 o
  -2  10   7       23.76        8.47      9.41 o
  -1  10   7       27.14       17.96     10.32 o
   0  10   7      111.15      122.02     11.53 o
   1  10   7        0.07      -10.41     10.41 o
   2  10   7       56.63       52.09     11.11 o
   3  10   7        2.07      -10.87     10.87 o
  -9  11   7       39.65       30.48     15.34 o
  -8  11   7       59.50       62.76     13.21 o
  -7  11   7       37.54       49.66     12.83 o
  -6  11   7      241.59      216.28     14.37 o
  -5  11   7       49.48       78.35     10.95 o
  -4  11   7        2.73       -2.37     10.18 o
  -3  11   7        5.73       22.04     12.12 o
  -2  11   7        1.04       -8.14      9.92 o
  -1  11   7       22.96       10.10     11.06 o
   0  11   7       13.03       -2.00     11.05 o
   1  11   7       55.46       41.55     11.87 o
   2  11   7       11.48        7.59     11.67 o
  -8  12   7       72.90       77.83     14.53 o
  -7  12   7       41.35       26.93     13.18 o
  -6  12   7       37.49       38.24     14.91 o
  -5  12   7      146.09      130.40     12.49 o
  -4  12   7       14.13       13.69     11.27 o
  -3  12   7       27.89       31.57     11.24 o
  -2  12   7       64.32       39.38     10.85 o
  -1  12   7        0.58      -11.64     11.64 o
   0  12   7       10.23       -0.45     12.01 o
   1  12   7        5.49       -8.36     12.21 o
   2  12   7        0.15       -4.48     12.18 o
  -6  13   7        5.32        1.97     14.60 o
  -5  13   7       32.69       28.00     13.29 o
  -4  13   7       26.77       51.89     12.17 o
  -3  13   7       32.73       21.90     12.05 o
  -2  13   7       23.78       39.51     11.43 o
  -1  13   7        4.44        0.38     12.75 o
   0  13   7       24.31       10.43     13.02 o
  -4  14   7        6.50       10.40     13.89 o
  -3  14   7        7.87       -0.49     14.60 o
  -2  14   7        8.42        9.37     11.91 o
 -11   0   8        4.48       16.50     14.12 o
 -10   0   8        2.73       11.64     13.53 o
  -9   0   8       10.35       10.53     11.06 o
  -8   0   8      186.51      200.12     13.65 o
  -7   0   8        1.59       14.84     10.76 o
  -6   0   8       83.08       97.42     10.99 o
  -5   0   8      359.70      414.14     20.45 o
  -4   0   8       46.56       35.03      9.35 o
  -3   0   8       68.37       87.44     10.00 o
  -2   0   8       21.32       37.68      9.38 o
  -1   0   8      385.49      373.00     15.56 o
   0   0   8      617.39      673.74     23.72 o
   1   0   8       18.77       24.74      6.38 o
   2   0   8      567.15      622.90     22.03 o
   3   0   8       40.05       39.38      5.90 o
   4   0   8        9.73       -4.87      6.33 o
 -11   1   8        3.51       11.75     15.30 o
 -10   1   8        0.01        6.98     10.58 o
  -9   1   8       32.07       38.30      8.78 o
  -8   1   8       85.08       86.07      8.12 o
  -7   1   8        1.10        9.76      7.30 o
  -6   1   8      100.43      106.95      7.95 o
  -5   1   8       72.46       59.27      7.09 o
  -4   1   8      409.60      384.29     13.81 o
  -3   1   8        1.09        4.06      5.77 o
  -2   1   8       44.73       53.45      5.80 o
  -1   1   8        7.86        7.87      5.36 o
   0   1   8       64.62       51.20      5.55 o
   1   1   8        8.64       21.33      4.81 o
   2   1   8        2.99        5.31      3.98 o
   3   1   8        4.57        3.95      5.57 o
   4   1   8       11.28       17.51      7.01 o
 -11   2   8        0.49        3.67     13.29 o
 -10   2   8        1.37      -11.66     12.88 o
  -9   2   8       26.81       23.37      8.88 o
  -8   2   8        0.83        0.77      8.19 o
  -7   2   8        0.89        3.01      7.88 o
  -6   2   8        1.80       -2.90      7.92 o
  -5   2   8       67.99       80.91      7.56 o
  -4   2   8       26.09       29.35      6.04 o
  -3   2   8       17.58       29.82      5.92 o
  -2   2   8        6.61       11.89      5.65 o
  -1   2   8       62.74       59.17      5.42 o
   0   2   8       25.89       25.10      5.14 o
   1   2   8       54.50       60.28      5.50 o
   2   2   8       73.13       66.70      5.42 o
   3   2   8       62.42       55.78      8.18 o
   4   2   8        0.00       10.00      7.85 o
 -11   3   8       11.33       15.17     18.76 o
 -10   3   8       10.79       19.32     13.22 o
  -9   3   8       78.23       94.58     11.77 o
  -8   3   8       34.74       56.00      8.75 o
  -7   3   8        2.91        4.37      8.09 o
  -6   3   8      195.38      181.24     10.19 o
  -5   3   8       30.76       31.73      7.12 o
  -4   3   8      522.01      480.58     14.68 o
  -3   3   8        1.22        7.95      5.98 o
  -2   3   8       86.76      105.24      8.41 o
  -1   3   8        6.82       16.74      5.77 o
   0   3   8      141.09      107.91      6.42 o
   1   3   8       21.90       51.74      6.57 o
   2   3   8        1.12        4.28      8.40 o
   3   3   8       15.62       32.71      8.54 o
   4   3   8        0.15        7.27     11.95 o
 -11   4   8        9.91       12.99     19.41 o
 -10   4   8        1.33       14.92     18.17 o
  -9   4   8        2.22        3.33     11.21 o
  -8   4   8      199.88      185.30     13.26 o
  -7   4   8       19.07       35.01      8.32 o
  -6   4   8      120.61      111.50      8.38 o
  -5   4   8       39.22       42.70      7.11 o
  -4   4   8      101.00       85.92      7.47 o
  -3   4   8        7.40       11.89      6.33 o
  -2   4   8      225.40      249.83      9.86 o
  -1   4   8        1.33       -2.74      6.49 o
   0   4   8      191.17      196.97      8.94 o
   1   4   8        9.62       11.12      8.49 o
   2   4   8       20.19       33.97      8.82 o
   3   4   8       18.61       20.25      9.18 o
   4   4   8        4.65        3.45      9.99 o
 -11   5   8        3.14      -18.90     18.90 o
 -10   5   8       23.25       37.96     18.85 o
  -9   5   8        0.53        7.48     14.42 o
  -8   5   8      121.00      105.31     12.46 o
  -7   5   8       18.18       33.13      7.54 o
  -6   5   8       15.05       13.64      7.19 o
  -5   5   8       65.18       64.15      7.65 o
  -4   5   8       28.05       25.13      6.69 o
  -3   5   8       49.63       40.83      7.12 o
  -2   5   8       15.92       23.61      8.74 o
  -1   5   8       16.22       20.00      6.89 o
   0   5   8       34.20       40.51      7.03 o
   1   5   8        8.94        5.39      7.24 o
   2   5   8        1.40        4.71      9.23 o
   3   5   8       48.06       26.63      9.84 o
 -10   6   8        0.74        9.59     18.95 o
  -9   6   8       23.40       33.69     18.75 o
  -8   6   8       39.86       48.20     12.34 o
  -7   6   8       12.62       14.63      9.67 o
  -6   6   8      118.35      131.63      8.78 o
  -5   6   8       69.81       80.33      9.16 o
  -4   6   8        1.18       -1.72      6.99 o
  -3   6   8       11.54       20.63      7.95 o
  -2   6   8       63.07       56.11      7.50 o
  -1   6   8        0.74       -0.12      7.26 o
   0   6   8        4.14        6.95      7.18 o
   1   6   8        3.08        9.51      7.83 o
   2   6   8        0.13       -5.75      7.82 o
   3   6   8        4.84       -6.53     10.17 o
 -10   7   8        6.46       26.59     20.71 o
  -9   7   8       69.55       70.66     19.04 o
  -8   7   8       42.42       34.63     10.86 o
  -7   7   8        4.93       16.03      9.92 o
  -6   7   8       30.78       37.60      9.04 o
  -5   7   8        7.93        1.94      7.18 o
  -4   7   8       29.74       26.93      7.80 o
  -3   7   8      147.77      148.24      9.14 o
  -2   7   8      180.87      222.51     10.22 o
  -1   7   8      106.79      127.40      8.90 o
   0   7   8       57.54       68.96      8.16 o
   1   7   8        5.83       -8.36      8.36 o
   2   7   8        0.27       -2.88     10.31 o
   3   7   8        4.33      -14.76     14.76 o
  -9   8   8        7.45       14.75     18.68 o
  -8   8   8       18.13       13.75     12.49 o
  -7   8   8       97.58      120.53     11.46 o
  -6   8   8       22.04       16.83      9.61 o
  -5   8   8       33.11       40.29      9.00 o
  -4   8   8        1.98       -7.58      7.77 o
  -3   8   8        0.48        4.06      7.98 o
  -2   8   8       12.85       13.07      8.15 o
  -1   8   8        4.07       -3.89      9.13 o
   0   8   8       12.05        2.99     12.12 o
   1   8   8       19.60       26.49     10.61 o
   2   8   8       15.13       23.08     10.36 o
  -9   9   8       29.55       28.25     15.18 o
  -8   9   8       21.34       32.23     14.07 o
  -7   9   8       85.77       69.16     10.51 o
  -6   9   8       34.17       30.34      9.99 o
  -5   9   8       73.01       73.28     10.71 o
  -4   9   8       61.70       29.94     10.31 o
  -3   9   8        3.63       -2.36      9.76 o
  -2   9   8        0.99        6.03      9.87 o
  -1   9   8       49.67       39.58     10.00 o
   0   9   8        6.19        7.45     10.72 o
   1   9   8        1.59       -5.58     10.53 o
  -8  10   8        0.82       16.79     14.86 o
  -7  10   8       90.45       88.69     12.52 o
  -6  10   8       46.85       52.34     10.93 o
  -5  10   8      250.92      278.73     14.61 o
  -4  10   8        5.84        7.25     10.69 o
  -3  10   8       24.75       35.04     10.97 o
  -2  10   8        3.57       14.82     10.66 o
  -1  10   8        0.12       10.34     10.35 o
   0  10   8       63.13       38.78     11.95 o
   1  10   8       15.84       17.87     11.78 o
  -6  11   8        1.58       -1.62     12.25 o
  -5  11   8        9.58       13.67     11.69 o
  -4  11   8        4.45       13.10     11.27 o
  -3  11   8       29.11       35.70     11.54 o
  -2  11   8       75.75       96.96     12.19 o
  -1  11   8       28.18       46.64     11.57 o
  -4  12   8        1.00      -11.82     11.82 o
  -3  12   8       18.42        9.66     12.00 o
 -10   1   9        2.73        1.25     12.09 o
  -9   1   9       65.75       80.69     10.06 o
  -8   1   9       20.30       34.72      8.77 o
  -7   1   9        3.04        4.94      8.07 o
  -6   1   9       78.35       90.84      8.75 o
  -5   1   9       63.27       49.67      8.16 o
  -4   1   9        2.42        6.25      7.60 o
  -3   1   9       66.52       73.46      7.92 o
  -2   1   9       14.44        9.05      6.53 o
  -1   1   9        2.30       12.86      6.27 o
   0   1   9       27.45       21.87      6.13 o
   1   1   9       10.70        5.69      5.86 o
   2   1   9       50.04       42.47      5.78 o
 -10   2   9       22.21       35.60     14.47 o
  -9   2   9       24.27       36.51     12.17 o
  -8   2   9        9.27       20.85      9.27 o
  -7   2   9       16.33       10.29      9.22 o
  -6   2   9       27.44       31.48      8.36 o
  -5   2   9       81.82      105.90      8.91 o
  -4   2   9       32.59       32.63      7.93 o
  -3   2   9        3.68        8.06      6.65 o
  -2   2   9      261.81      242.59      9.36 o
  -1   2   9       21.42       22.04      6.43 o
   0   2   9       27.99       44.94      6.42 o
   1   2   9       49.03       36.07      6.16 o
   2   2   9        0.03        0.76      6.50 o
  -9   3   9        1.98       -4.24     12.41 o
  -8   3   9       38.11       32.93     11.53 o
  -7   3   9       30.07       30.47      9.24 o
  -6   3   9       44.38       28.90     13.58 o
  -5   3   9       29.05       22.77      7.94 o
  -4   3   9        8.94       16.15      7.57 o
  -3   3   9        4.61        5.66      6.94 o
  -2   3   9        6.64       10.75      6.74 o
  -1   3   9        1.47        8.46      6.12 o
   0   3   9        4.62        2.12      5.98 o
   1   3   9        0.33        9.27      6.91 o
  -9   4   9        5.22        4.42     12.84 o
  -8   4   9       10.63       20.78     12.76 o
  -7   4   9        0.68        9.48      9.49 o
  -6   4   9        9.43        8.10      8.20 o
  -5   4   9       38.38       54.67      8.28 o
  -4   4   9        1.76        3.64      7.70 o
  -3   4   9       13.47       21.00      7.74 o
  -2   4   9       24.74       28.90      7.20 o
  -1   4   9        0.57       -6.94      6.94 o
   0   4   9        0.20       -5.21      7.34 o
   1   4   9        2.66       -7.20      7.20 o
  -9   5   9       66.54       55.94     13.80 o
  -8   5   9       18.94       10.86     12.40 o
  -7   5   9       12.51       12.02     12.10 o
  -6   5   9       93.68      106.67      9.12 o
  -5   5   9       70.98       71.79      8.59 o
  -4   5   9       11.48        6.86      7.96 o
  -3   5   9        7.71       20.64      7.41 o
  -2   5   9        0.09        2.38      7.34 o
  -1   5   9        5.08       21.06      8.04 o
   0   5   9        2.50        7.20      7.81 o
   1   5   9       34.91       52.98      7.99 o
  -8   6   9        0.24       -9.77     13.05 o
  -7   6   9       12.08       11.56     10.71 o
  -6   6   9        0.20       14.15     10.08 o
  -5   6   9       51.26       68.85      9.04 o
  -4   6   9        3.67        5.27      7.88 o
  -3   6   9        5.62       14.50      7.96 o
  -2   6   9       27.18       36.95      8.35 o
  -1   6   9       49.67       40.07      8.38 o
   0   6   9       28.73       36.60      8.41 o
  -8   7   9       10.47       19.67     11.55 o
  -7   7   9       73.60       73.01     11.70 o
  -6   7   9        0.08       -2.02     10.38 o
  -5   7   9       36.02       44.75      9.82 o
  -4   7   9        2.26        3.23      8.07 o
  -3   7   9        3.65       -4.34      8.35 o
  -2   7   9       25.52       13.21      8.55 o
  -1   7   9        2.98        2.31      8.69 o
   0   7   9        4.80        0.42      8.72 o
  -7   8   9        5.04        2.87     11.83 o
  -6   8   9        0.21        8.65     10.19 o
  -5   8   9       92.90       90.65     10.45 o
  -4   8   9        1.03        9.91      9.81 o
  -3   8   9       51.35       86.68      9.57 o
  -2   8   9        2.85       -8.87      8.87 o
  -1   8   9       11.16        3.14     10.15 o
  -5   9   9       59.86       43.86     10.76 o
  -4   9   9        3.93        5.86     11.29 o
  -3   9   9       16.83       28.36     11.11 o
  -7   0  10      118.07      168.64     15.21 o
  -6   0  10        4.59        8.98     13.29 o
  -5   0  10        0.93       14.86     12.91 o
  -4   0  10       28.38       37.60     12.90 o
  -3   0  10       19.64       28.73     12.48 o
  -2   0  10       48.89       63.19     12.65 o
  -7   1  10        0.60       -7.60      9.33 o
  -6   1  10        6.33       17.33      9.18 o
  -5   1  10       11.21        4.49      8.89 o
  -4   1  10        0.05        5.29      8.91 o
  -3   1  10       28.96       34.93      8.88 o
  -2   1  10        0.25       -8.02      8.46 o
  -6   2  10        6.06       -2.76      9.96 o
  -5   2  10        1.27       -1.99      9.04 o
  -4   2  10        2.80        3.68      8.83 o
  -3   2  10        1.49        1.51      8.94 o
  -6   3  10       15.57       26.87     10.35 o
  -5   3  10        6.82        0.65     10.17 o
  -4   3  10        1.96       -6.54      9.91 o
  -3   3  10       73.46       95.74      9.20 o
 
